# Supplementary material for: An Integrated Multi-Omics Analysis Identifies Oxeiptosis-Related Biomarkers in Diabetic Retinopathy
Source: Biomedicines. 2025 Nov 15;13(11):2789. doi: 10.3390/biomedicines13112789 (PMC12650381; doi:10.3390/biomedicines13112789)
Supplement: Supplementary file 1 [file biomedicines-13-02789-s001.zip › Table S1.xlsx]

## Sheet: GeneCards-SearchResults
Gene Symbol	Description	Category	Uniprot ID	Gifts	GC Id	Relevance score	GeneCards Link
CASP8	Caspase 8	Protein Coding	Q14790	65	GC02P201233	1.24808359146118	https://www.genecards.org/cgi-bin/carddisp.pl?gene=CASP8
AIFM1	Apoptosis Inducing Factor Mitochondria Associated 1	Protein Coding	O95831	63	GC0XM130129	1.24808359146118	https://www.genecards.org/cgi-bin/carddisp.pl?gene=AIFM1
RIPK1	Receptor Interacting Serine/Threonine Kinase 1	Protein Coding	Q13546	63	GC06P010244	1.24808359146118	https://www.genecards.org/cgi-bin/carddisp.pl?gene=RIPK1
TNF	Tumor Necrosis Factor	Protein Coding	P01375	63	GC06P190708	1.24808359146118	https://www.genecards.org/cgi-bin/carddisp.pl?gene=TNF
KEAP1	Kelch Like ECH Associated Protein 1	Protein Coding	Q14145	62	GC19M010486	1.24808359146118	https://www.genecards.org/cgi-bin/carddisp.pl?gene=KEAP1
TNFRSF1A	TNF Receptor Superfamily Member 1A	Protein Coding	P19438	62	GC12M006328	1.24808359146118	https://www.genecards.org/cgi-bin/carddisp.pl?gene=TNFRSF1A
TBK1	TANK Binding Kinase 1	Protein Coding	Q9UHD2	61	GC12P081858	1.24808359146118	https://www.genecards.org/cgi-bin/carddisp.pl?gene=TBK1
CUL3	Cullin 3	Protein Coding	Q13618	60	GC02M224470	1.24808359146118	https://www.genecards.org/cgi-bin/carddisp.pl?gene=CUL3
FADD	Fas Associated Via Death Domain	Protein Coding	Q13158	59	GC11P070203	1.24808359146118	https://www.genecards.org/cgi-bin/carddisp.pl?gene=FADD
RAD23B	RAD23 Homolog B, Nucleotide Excision Repair Protein	Protein Coding	P54727	59	GC09P107283	1.24808359146118	https://www.genecards.org/cgi-bin/carddisp.pl?gene=RAD23B
IKBKE	Inhibitor Of Nuclear Factor Kappa B Kinase Subunit Epsilon	Protein Coding	Q14164	58	GC01P206470	1.24808359146118	https://www.genecards.org/cgi-bin/carddisp.pl?gene=IKBKE
FLNC	Filamin C	Protein Coding	Q14315	57	GC07P128830	1.24808359146118	https://www.genecards.org/cgi-bin/carddisp.pl?gene=FLNC
RNF31	Ring Finger Protein 31	Protein Coding	Q96EP0	53	GC14P024146	1.24808359146118	https://www.genecards.org/cgi-bin/carddisp.pl?gene=RNF31
TMEM165	Transmembrane Protein 165	Protein Coding	Q9HC07	51	GC04P055395	1.24808359146118	https://www.genecards.org/cgi-bin/carddisp.pl?gene=TMEM165
SHARPIN	SHANK Associated RH Domain Interactor	Protein Coding	Q9H0F6	50	GC08M144098	1.24808359146118	https://www.genecards.org/cgi-bin/carddisp.pl?gene=SHARPIN
PGAM5	PGAM Family Member 5, Mitochondrial Serine/Threonine Protein Phosphatase	Protein Coding	Q96HS1	49	GC12P132710	1.24808359146118	https://www.genecards.org/cgi-bin/carddisp.pl?gene=PGAM5
CHCHD4	Coiled-Coil-Helix-Coiled-Coil-Helix Domain Containing 4	Protein Coding	Q8N4Q1	46	GC03M029252	1.24808359146118	https://www.genecards.org/cgi-bin/carddisp.pl?gene=CHCHD4
PGAM4	Phosphoglycerate Mutase Family Member 4	Protein Coding	Q8N0Y7	44	GC0XM077967	1.24808359146118	https://www.genecards.org/cgi-bin/carddisp.pl?gene=PGAM4
OTUD1	OTU Deubiquitinase 1	Protein Coding	Q5VV17	42	GC10P023439	1.24808359146118	https://www.genecards.org/cgi-bin/carddisp.pl?gene=OTUD1
