# Supplementary material for: An Integrated Multi-Omics Analysis Identifies Oxeiptosis-Related Biomarkers in Diabetic Retinopathy
Source: Biomedicines. 2025 Nov 15;13(11):2789. doi: 10.3390/biomedicines13112789 (PMC12650381; doi:10.3390/biomedicines13112789)
Supplement: Supplementary file 1 [file biomedicines-13-02789-s001.zip › Table S2.xlsx]

## Sheet: Sheet1
tissueType	cellName	geneSymbolmore1	geneSymbolmore2	shortName
Immune system	Pro-B cells	CD27,IgD,CD24,PTPRC,PAX5,CD24,CD38,CD79A,DNTT,C10orf10,VPREB1,ARPP21,CD99,IGLL1,CD9,CD79B,TCL1A,IGLL5,HLA-DQA1,HLA-DQB1,VPREB3,IGLL5		Pro-B
Immune system	Pre-B cells	CD19,CD27,IgD,CD24,PTPRC,PAX5,CD24,CD38,CD79A,NSMCE1,PCDH9,ACSM3,CCDC191,TCL1A,CD79B,TCL1A,IGLL5,HLA-DQA1,HLA-DQB1,VPREB3,IGLL5		Pre-B
Immune system	Naive B cells	CD19,IgD,CD38,CD24,CD20,MS4A1,PTPRC,PAX5,CD24,CD38,CD79A,JCHAIN,SSR4,FKBP11,SEC11C,DERL3,PRDX4,IGLL5,CD79B,TCL1A,IGLL5,HLA-DQA1,HLA-DQB1,CD138,CD38,VPREB3,IGLL5		Naive B
Immune system	Memory B cells	CD19,CD27,IgD,CD38,CD24,CD20,MS4A1,PTPRC,PAX5,CD24,CD38,CD79A,JCHAIN,SSR4,FKBP11,SEC11C,DERL3,PRDX4,IGLL5,CD79B,TCL1A,IGLL5,HLA-DQA1,HLA-DQB1,CD138,CD38,CD27,VPREB3,IGLL5		Memory B
Immune system	Plasma B cells	CD27,IgD,CD38,CD24,CD20,MS4A1,PTPRC,PAX5,CD24,CD38,CD79A,JCHAIN,SSR4,FKBP11,SEC11C,DERL3,PRDX4,IGLL5,CD79B,TCL1A,IGLL5,HLA-DQA1,HLA-DQB1,CD138,CD38,VPREB3,IGLL5	CD20,MS4A1	Plasma B
Immune system	Naive CD8+ T cells	CD8,CD2,CD3D,CD3E,CD3G,CD3Z,CD45RA,CD62L,CD27,CD127,FOXP3,CCR7,CD45,CD8A,CD8B,CCR6,CD11b,CD30,CD6,CTLA4,IL2RA,GZMB,PTPRC,SELL,CCR7,GNLY,Trac,Ltb,Cd52,Trbc2,Shisa5,Lck,Thy1,Dapl1	CD25,CD44,CD69,HLA-DRA,CD95	Naive CD8+ T
Immune system	Naive CD4+ T cells	CD4,CD2,CD3D,CD3E,CD3G,CD3Z,CD45RA,CD62L,CD27,CD127,FOXP3,CCR7,CD45,CCR6,CD11b,CD30,CD6,CTLA4,IL2RA,GZMB,PTPRC,SELL,CCR7,Trac,Ltb,Cd52,Trbc2,Shisa5,Lck,Thy1,Dapl1	CD25,CD44,CD69,HLA-DRA,CD95	Naive CD4+ T
Immune system	Memory CD8+ T cells	CD8,CD2,CD3D,CD3E,CD3G,CD3Z,CD25,CD45RA,CD62L,CD27,CD127,FOXP3,CCR7,CD45,CD8A,CD8B,CCR6,CD11b,CD30,CD45RO,CD6,CTLA4,IL2RA,GZMB,SELL,CCR7,GNLY,S100A4,Trac,Ltb,Cd52,Trbc2,Shisa5,Lck,Thy1,Dapl1		Memory CD8+ T
Immune system	Memory CD4+ T cells	CD4,CD2,CD3D,CD3E,CD3G,CD3Z,CD25,CD45RA,CD62L,CD27,CD127,FOXP3,CCR7,CD45,CCR6,CD11b,CD30,CD45RO,CD6,CTLA4,IL2RA,GZMB,SELL,CCR7,S100A4,Trac,Ltb,Cd52,Trbc2,Shisa5,Lck,Thy1,Dapl1		Memory CD4+ T
Immune system	Effector CD8+ T cells	CD8,CD2,CD3D,CD3E,CD3G,CD3Z,CD25,CD45RA,CD62L,CD27,CD127,FOXP3,CCR7,CD45,CD8A,CD8B,CCR6,CD11b,CD30,CD6,CTLA4,IL2RA,GZMB,PTPRC,GNLY,Trac,Ltb,Cd52,Trbc2,Shisa5,Lck,Thy1,Dapl1	SELL,CCR7	Effector CD8+ T
Immune system	Effector CD4+ T cells	CD4,CD2,CD3D,CD3E,CD3G,CD3Z,CD25,CD45RA,CD62L,CD27,CD127,FOXP3,CCR7,CD45,CCR6,CD11b,CD30,CD6,CTLA4,IL2RA,GZMB,PTPRC,Trac,Ltb,Cd52,Trbc2,Shisa5,Lck,Thy1,Dapl1	SELL,CCR7	Effector CD4+ T
Immune system	γδ-T cells	CD2,CD3D,CD3E,CD3G,CD3Z,CD25,CD45RA,CD62L,CD27,CD127,FOXP3,CCR7,CD45,CCR6,CD11b,CD30,CD6,CTLA4,IL2RA,GZMB,PTPRC,TRDV2,TRGV9,TRGC1,Trac,Ltb,Cd52,Trbc2,Shisa5,Lck,Thy1,Dapl1	SELL,CCR7	γδ-T
Immune system	Platelets	CD41,CD42b,CD61,CD31,PPBP,PF4,GNG11,SDPR,CLU,CD41,CD110		Platelets
Immune system	CD8+ NKT-like cells	CD8,CD56,CD2,CD16,CD94,CD3D,CD3E,CD3G,CD3Z,NKp46,CD11b,CD161,CD314,CD69,NKG7,CD122,NKG2D,GZMB,GZMA,GZMM,GNLY,COX6A2,ZMAT4,KIR2DL4		CD8+ NKT
Immune system	CD4+ NKT-like cells	CD4,CD56,CD2,CD16,CD94,CD3D,CD3E,CD3G,CD3Z,NKp46,CD11b,CD161,CD314,CD69,NKG7,CD122,NKG2D,GZMB,GZMA,GZMM,COX6A2,ZMAT4,KIR2DL4		CD4+ NKT
Immune system	Natural killer cells	CD56,CD2,CD16,CD94,NKp46,CD11b,CD161,CD314,CD69,NKG7,CD122,NKG2D,GZMB,GZMA,GZMM,FCGR3A,GNLY,COX6A2,ZMAT4,KIR2DL4,NKG7	CD3D,CD3E,CD3G,CD3Z,CD4,CD8	NK
Immune system	Eosinophils	CD11b,CD193,CD123,CD125,CD15,SIGLEC8,CLC,GATA1,CEBPE,SEMG1,ALOX15,CCL23,PRSS41,PRSS33,THBS4,FOXI1		Eosinophils
Immune system	Neutrophils	CD66b,CD11b,CD15,CD16,CXCL8,FCGR3B,MNDA,CXCR2,MPO,ELANE,PRTN3,MPO,AZU1,LYZ,S100A8,S100A9,PI3,CHI3L1,ANXA3,CXCL1,TGM3,BTNL3,C4BPA,MMP9,CD24,BPI,LTF,GCA,Camp,Ngp,Chil3,Ltf		Neutrophils
Immune system	Basophils	CD63,CD203c,CD123,CLC,MS4A3,TCN1,CPA3,HDC,GATA2,MS4A2,IL4,GCSAML,GATA2,TPSAB1		Basophils
Immune system	Mast cells	CD117,CD203c,CD25,KIT,SLC18A2,CD33,CD32,FCER1A,TPSD1,HPGDS		Mast
Immune system	Classical Monocytes	CD14,CD11b,CD68,HLA-DR,CD33,CD11c,CD123,CD15,CD3D,CD3E,CD3G,CD3Z,CD66b,VCAN,S100A12,CXCL8,S100A8,S100A9,LYZ,CST3,Elane1	CD56,CD16	C_Monocytes
Immune system	Non-classical monocytes	CD14,CD16,CD11b,CD68,HLA-DR,CD33,CD11c,CD123,CD15,CD3D,CD3E,CD3G,CD3Z,CD66b,FCGR3A,CDKN1C,LST1,FCER1G,MS4A7,RHOC,S100A8,S100A9,CST3,C1QC,Elane1	CD56	N_Monocytes
Immune system	Intermediate monocytes	CD14,CD16,CD11b,CD68,HLA-DR,CD33,CD11c,CD123,CD15,CD3D,CD3E,CD3G,CD3Z,CD66b,IL1B,S100A8,S100A9,CST3,C1QC,Elane1	CD56	I_Monocytes
Immune system	Macrophages	CD68,CD163,CD14,CD11b,CD206,CD80,CD86,CD16,CD64,CCL18,CD115,CD11c,CD32,HLA-DR,MRC1,MSR1,GCA,Pf4	CD56	MΦ
Immune system	Megakaryocyte	CD61,CD41,CD42b,CD41a,CD42a,CXCR4,CD110		MKs
Immune system	Endothelial	PECAM1,CD34,KDR,CDH5,PROM1,PDPN,TEK,FLT1,VCAM1,PTPRC,VWF,ENG,MCAM,ICAM1,FLT4,SELE		ECs
Immune system	Erythroid-like and erythroid precursor cells	PTPRC,GYPA,RUVBL1,TFRC,FOLR1,CD36,ITGA4,HBB,CD235a,HBD,CA1		Es
Immune system	HSC/MPP cells	CD105,CD34,CD44,CD73,CD45,CD29,STRO-1,NANOG,SOX2,CD133,CD166,CD146,CD31,Nestin,OCT4,CD117,KDR,CXCL8,AVP,CRHBP,ALDH1A1,CD49,CD90,CD69,CD24,CD38,CD45RA,Keratin-19,ASPM,CD10,CD123,ABCG2,CD135,CD49f,EpCAM,Keratin-7,SCA-1,CD14,CD150,CD271,HLA-DR	PTPRC,CD38	HSC/MPP
Immune system	Progenitor cells	CD105,CD34,CD44,CD73,CD45,CD29,STRO-1,NANOG,SOX2,CD133,CD166,CD146,CD31,Nestin,OCT4,CD117,KDR,AVP,CRHBP,ALDH1A1,STMN1,CD38,PTPRC,CD135		PCs
Immune system	Myeloid Dendritic cells	ITGAX,CD83,CD1C,NRP1,CLEC4C,CD86,IL3RA,CD80,CD1A,ITGAX,CD40,HLA-DQA1,CD11c,HLA-DR,HLA-DPB1,HLA-DPA1,CLEC10A,CST3,GPR31,ODF3L1,PRB2,CD207,ARSE,CLEC141,MRC,EBLN1,CRIP3		mDCs
Immune system	Plasmacytoid Dendritic cells	ITGAX,CD83,CD1C,NRP1,CLEC4C,CD86,IL3RA,CD80,CD1A,ITGAX,CD40,HLA-DQA1,CD11c,HLA-DR,HLA-DPB1,HLA-DPA1,CLEC10A,CST3,TPM2,LRRC26,ASIP,GPM6B,KRT5,NTM,SCT,SHD,KCNA5,SCARA5,EPHA2,MYMX		pDCs
Immune system	Granulocytes	CD203c,CD15,CD11b,CD63,CD66b,CD123,CD16,CD33,CD117,CD45,Fc-epsilon RI-alpha,CD125,CD13,CD14,CD25,CD44,CD69,CD9,HLA-DR,CCR3,CD116,CD11c,CD193,CD24,CD32,CD43,CXCL8,FCGR3B,MNDA,SIGLEC8,AZU1,MPO,CTSG,LYZ		Gs
Immune system	ISG expressing immune cells	IFIT1,IFIT2,IFIT3,IFIT5,ISG15,CCL3,CCL4,CCL3L3,RSAD2,OASL,CXCL10,IFI15,ISG20		ISG+
Pancreas	Acinar cells	CTRB1,KLK1,RBPJL,PTF1A,CELA3A,PRSS1,SPINK1,ZG16,CEL,CELA2A,CPB1,CELA1,RNASE1,AMY2B,CPA2,CPA1,CELA3B,PNLIP,CTRB2,PLA2G1B,PRSS2,CLPS,REG1A,SYCN,PNLIPRP1,CTRC,REG3A,PRSS3,REG1B,CFB,GDF15,MUC1,C15orf48,AKR1C3,OLFM4,GSTA1,LGALS2,PDZK1IP1,RARRES2,CXCL17,GSTA2,ANPEP,LYZ,ANGPTL4,ALDOB		Acinar
Pancreas	Alpha cells	GCG,TTR,ARX,POU3F4,NKX2-2,RESP18,PYY,PCSK2,SLC38A5,TM4SF4,CRYBA2,NKX6-1,KCNK16,PCSK1,PRRG2,IRX2,ALDH1A1,PEMT,CHGA,SMIM24,F10,SCGN,SLC30A8,SH3GL2,SCGB2A1,FAP,DPP4,MAFB,PAX6,NEUROD1,PLCE1,GC,KLHL41,FEV,PTGER3,RFX6,SMARCA1,PGR,LDB2,IRX1,UCP2		Alpha
Pancreas	Beta cells	FXYD2,PDX1,INS,GCGR,JPH3,CD40,HAMP,EZH1,NTRK1,SLC2A2,NKX6-2,NPY,RIMS1,MAFA,EFNA5,LMX1A,NKX2-2,NKX6-1,PAX4,IAPP,PCSK2,G6PC2,SLC30A8,PCSK1,GJD2,SCGN,IGF2,SYT13,FFAR2,NPTX2,PFKFB2,EDARADD,HOPX,SH3GL2,ADCYAP1,SCGB2A1,CASR,MAFB,PAX6,NEUROD1,ISL1,TGFBR3,SMAD9,SIX3,SIX2,BMP5,PIR		Beta
Pancreas	Delta cells	SST,PDX1,FFAR4,PCSK9,RBP4,PAX4,RESP18,HHEX,ISL1,SCGN,KCNK16,IAPP,FXYD2,NPTX2,GPC5-AS1,UCP2,LEPR,BAIAP3,MS4A8,CASR,BCHE,GABRB3,UNC5B,EDN3,PRG4,FRZB,PCSK1,GABRG2,POU3F1,BHLHE41,EHF,LCORL,ETV1		Delta
Pancreas	Ductal cells	CFTR,HNF1B,KRT20,MUC1,ONECUT1,AMBP,HHEX,ANXA4,SPP1,PDX1,CFB,GDF15,AKR1C3,MMP7,DEFB1,SERPING1,TSPAN8,CLDN10,SLPI,SERPINA5,PIGR,CLDN1,LGALS4,PERP,PDLIM3,WFDC2,AQP1,ALDH1A3,KRT19,TFF1,TFF2		Ductal
Pancreas	Endothelial cells	PECAM1,CD34,MCAM,CDH5,VWF,ENG,KDR,PDPN,SELE,A2M		ECs
Pancreas	Epsilon cells	GHRL,ANXA13,PHGR1,BMP4,HMGCS2,TM4SF5,OLFML3,ASGR1,COX6A2,NPY1R,SLC7A9,BHMT,OPRK1,PTGER4,ITGA4,EYA4,XYLB,ELOVL2,AFF3,CORIN,MYO1A,HRH2,SLC6A16,PCSK6,ADAMTS6,COL22A1,FAM124A,COL12A1,CD109,THSD4,ARX		Epsilon
Pancreas	Gamma (PP) cells	PPY,SCGN,FXYD2,SCGB2A1,GPC5-AS1,CMTM8,ARX,ETV1,PXK,SERTM1,SLITRK6,SEMA3E,APOBEC2,ABCC9,NEUROD1,PAX6,ISL1,CARTPT,THSD7A,AQP3,ENTPD2,PTGFR,CHN2,EGR3,LMO3,MEIS1,ZNF503		Gamma
Pancreas	Immune system cells	MS4A1,CD19,CD4,CD8A,CD7,CTLA4,CD27,CCR7,CYTIP,IGHD,CD38,IL2RA,ISG20,SELL,IL7R,FOXP3,IGKC,IGLC3,IGLC2,CD79A,CD68,CD163,CD14,ITGAM,MRC1,MS4A7,CD3D,CD3E,CD3G		Immune
Pancreas	Mast cells	KIT,ENPP3,IL2RA,ISG20,SLC18A2,CD9,FCER1A,TPSB2,FCER2		Mast
Pancreas	Mesenchymal cells	ITGB1,NT5E,THY1,ENG,KIT,ALCAM		MCs
Pancreas	Pancreatic progenitor cells	ONECUT1,PDX1,PTF1A,CXCR4,ISL1,NKX2-2,EPAS1,ARX,NEUROG3,SOX9,RPL23A,CTNNB1,YAP1,RGS16,MFNG		PPCs
Pancreas	Pancreatic stellate cells	TIMP1,RGS5,SPON2,GEM,DYNLT1,PDGFRB,KRT10,CYGB,CCN2,MMP14,NDUFA4L2,PDGFRA,INHBA,TGFB1		PSCs
Pancreas	Peri-islet Schwann cells	MPZ,EGFL8,GFRA1,OLFML2A,GULP1,SLITRK6,VGLL3,GFRA3,INSC,SLITRK2,FIGN,LRRTM1,SEMA3B,NGFR,PNLIPRP1,GFRA2		Islet Schwann
Liver	Cholangiocytes	SSTR2,SLC4A2,KRT7,KCNN2,ITGB4,GGT6,CFTR,AQP4,AQP1,PIGR,GGT1,JAG1,GPBAR1,GGT7,KRT19,ONECUT2,ALPL,HNF1B,ALB,AGR2,TFF3,TFF1,SOX9,EPCAM,CLDN4,MMP7,TFF2,SCGB3A1,FXYD2,DEFB1,CD24,LCN2,CXCL1,CXCL6,LGALS2,TACSTD2,ELF3,SPP1,MUC5B,LGALS4,KRT8		Cholangiocytes
Liver	Endothelial cell	FLT1,APPBP2,ARGLU1,ATP10D,BNIP1,BST2,BTNL9,C11orf96,CCDC85B,CCL14,CD4,CDC73,CDKL1,CHD4,CLEC1B,CLEC2B,CLEC4G,CLEC4M,CRBN,CRHBP,CTSL,DCLRE1C,DIPK2A,DLC1,DLG1,DLK1,DNASE1L3,DOCK1,DUSP5,EFNB2,ENG,F8,FCN2,FCN3,FILIP1,FOSB,FXYD6,GBP4,GGA2,GNG11,HES1,HYI,IL1R1,IL33,KDR,KIF1B,KLHL28,LDB2,MCAM,MCM3AP,MEF2C,MFN1,MGAT5,MPZL3,MRC1,OIT3,PIK3C2A,PPWD1,PTPRC,RASGEF1B,RASGRP3,RELN,RIN2,SECISBP2L,STAB1,STRN3,TCF1…		Endothelial
Liver	Hematopoietic cell	CD34,PTPRC		HCs
Liver	Hepatic stellate cells	CYGB,PPARG,PDGFRA,RGS5,PPARA,FOXF1,ALB,NR1H4,CCN2,SEMA7A,WT1,FGF10,GFAP,NGFR,VEGFA,ACTA2,MYB,DES,FAP,SLC8A1,RELN,SYP,VCL,TIMP1,COL1A1,TAGLN,COL1A2,COL3A1,SPARC,RBP1,DCN,MYL9,TPM2,MEG3,BGN,IGFBP7,IGFBP3,CCN1,OLFML3,IGFBP6,CCL2,COLEC11,HGF		HSCs
Liver	Hepatoblasts	AFP,ALB,CEBPA,KRT14,DLK1,CDH1,FOXM1,GGT1,HNF4A,PROX1,MAP2K4,SMAD5,KRT18,KRT8,HNF1B,HHEX,MET		Hepatoblasts
Liver	Hepatocytes	AFP,HNF4A,KRT8,ALB,KRT18,FOSL1,EPPK1,UCP2,GCK,LRP5,SLC10A1,NOS2,ATP7B,GJB2,FGFR4,PROX1,CRP,SLC2A2,TFR2,KIF13B,LIPC,VDR,ASGR1,ARG1,G6PC,OTC,SERPINA1,ZHX2,HHEX,FOXA3,FOXA2,FOXA1,CYP2E1,CYP1A2,CEBPA,CDH1,GPC3,AHR,CPS1,GLS2,PCK1,TAT,WT1,PRRG4,SULT1A1,APOH,CTNNB1,ABCC3,FGB,AQP3,PLSCR1,FGA,APOB,ANG,ANXA13,SAT2,SFRP5,A1CF,APOA1,BNIP3,FGL1,PAH,SERPINA6,APOA2,AZGP1,FGG,APOC3,DEFB1,TM4SF4,GC,AMBP,ORM1,TTR,…		Hepatocytes
Liver	Immune system cells	CD19,MS4A1,IL2RA,PTPRC,CD4,CD8A,CD3D,CD3E,CD3G,CD11c,CD14,CD16,CD56,CD16,CD42b,CD7,CD8,IgD,CD38,CD24,CD20,CD14,CD16,HLA-DR,CD11b,CD11c,CD123,CD15,CD33,CD66b,CD38,CD27,CD94,CD45		Immune
Liver	Kupffer cells	CD14,CD68,TNF,LYZ,MPO,VSIG4,PROK2,STARD5,MSR1,PPARA,TREM1,SLC11A1,MMP13,VDR,CHIT1,OSM,PPARD,CLEC4F,ADGRE1,IL1B,SLC40A1,G6PD,TIMD4,MNDA,SLC15A3,DNASE1L3,MARCO,HFE,CD38,CD163,CCR5,CLEC1B,CLEC4G,GPIHBP1,FOLR2,PLTP,FTL,IRF7,SPIC,CSF1R,C1QC,C1QA,C1QB,CLEC4E		Kupffer
Liver	Liver progenitor cell	KRT7,KRT19		Progenitor
Liver	Mast cells	KIT,ENPP3,IL2RA,ISG20,SLC18A2,CD9,FCER1A,TPSB2,FCER2		Mast
Liver	Mesenchymal stem cell	CD44,ENG,NT5E,ITGB1,THY1		Mesenchymal stem cell
Liver	Monocytes	FCGR3A,FCGR3B,CD14,Elane1		Monocytes
Eye	Muller cells	Apoe,Glul,Rlbp1,Abca8a,Vim,Aldh1a1,RLBP1,GLUL,PAX6,CA8,EDN2,KCNJ2,PRSS56,RGR,ApoE,Aqp4		Muller
Eye	Astrocytes	PRDX6,SLC1a3,PAX2,Rlbp1,GFAP,S100B		Astrocytes
Eye	Retinal ganglion cells	BMP4,GRIA4,GRM3,KCNJ2,MED1,NMT,POU6F2,ZIC2,SLC17a6,Pax6,THY1,Nefl,Pou4f2,SNCG,NRN1,Cerkl		RGCs
Eye	Retinal progenitor cells	PAX6,CALB2,SIX6,RHO,SIX3,NEFH,LGR5,SAG,RAX,NOTCH1,HES1,MSI1,SOX9,KIT,PDGFRA,Og9x,Sfrp2,Fgf15		RPCs
Eye	Rod bipolar cells	PRKCA,PCP4,RCVRN,SLC1A2,Car8,Sebox,Vsx2,Otx2,GRM3,KCNA4,KCNMA1,RORB,Cabp5,Og9x,Vstm2b, Casp7, Rpa1,GABRA1,LHX4		RBCs
Eye	Cone bipolar cells	PCP4,RCVRN,SLC1A2,Car8,Scgn,Vsx2,Otx2,MIP,GNAS,ISL1,SLC1A7,GJD2,GNB3,GRIA4,TJP2,LRIT2,Cabp5,Scgn,Vsx1,GABRA1,LHX4,LHX3		CBCs
Eye	GABAergic amacrine cells	Pax6,Tfap2a,Gad2,Fut4,Calb2,Pvalb,Pcp4,Vip,Thy1,STX1A,MIP, GNAS, ISL1,Gad1,ZEB2,TJP2,SEMA3D,POU6F2,KCNMA1,KCNA4,GRM3,GJD2,FRMPD2,Prox1,Nr4a2,Ngn2,C1ql2,Reln		GABAergic ACs
Eye	Rod photoreceptor cells	Rho,Pdc,NRL,ROM1,CRX,ARR3,CABP4,CACNA1D,DYNLRB2,EDN2,FRMPD2,GJD2,KCNQ5,KCNA4,LRIT1,LRIT2,MAF,MED1,RORB,RP1L1,TSPAN10,TTC8,Gcap2,Samd7 ,Cerkl ,SAMD11,SLC24A1,RP1,PDE6B		Rod
Eye	Cone photoreceptor cells	Arr3,Opn1sw,NRL,ROM1,CRX,ARR3,OPN1LW,OPN1MW,CABP4,CACNA1D,EDN2,GJD2,GNB3,KCNQ5,LRIT1,MED1,RP1L1,THRB,TSPAN10,TTC8,Opmw,SLC24A1,RP1,PDE6B		Cone
Eye	Microglial cells	P2RY12,ITGAM,CD40,PTPRC,CD68,AIF1,CX3CR1,TMEM119,ADGRE1,C1QA,NOS2,TNF,ISYNA1,CCL4,ADORA3,ADRB2,BHLHE41,BIN1,KLF2,NAV3,RHOB,SALL1,SIGLEC8,SLC1A3,SPRY1,TAL1,CX3CR1,CX3CL1		Microglial
Eye	Horizontal cells	Rcvrn,Prox1,Ntrk1,Lhx1,Lim2,Calb2,CALB1,LIM1,DLG2,TFAP2B,ZEB2,Lim1		Horizontal
Eye	Synapses	SYP,DLG4,HOMER1,SLC32A1		Synapses
Eye	Retinal pigment epithelial cells	EZR,RPE65,BEST1,ANO2,BMP2,BMP4,CLU,EFEMP1,IL4,KCNJ5,MED1,RDH5,RGR,SBSPON,TGFBR1,TMEM98,TTC8,TRAF1,Cerkl		RPE
Eye	Cornea epithelial cells	KRT3,KLF6		CEP
Eye	Immune cells	CD25,CD69,CD4,CD3,ITGAM,C1qa,Fcer1g,CD19,CD20,Trac,Ltb,Cd52,Trbc2		Immune
Eye	Fibroblasts	PAX6,COL1A1,TGFB1,ACTA2,ICAM1,FBLN1,CRHBP,FN1,PDGFRA		Fibroblasts
Eye	Endothelial cells	PECAM1,VWF,CDH5,BMP2,BMP4,CD34,CD55,FLT1,MED1,TGFBR1,TMEM98,TNFSF12,CD93,SLCO1A4,CLDN5,ICAM1,GNG11		Endothelial
Eye	Pericytes	Kcnj8, Rgs5, Dlk1, Abcc9,SUR2B,DLK1,VCAM1		Pericytes
Eye	Extracellular matrix cells	ANTXR2,COL10A1,EFEMP1,LAMA2,SNTB1,TCF7L2,TGFBR1,TMEM98,VIPR2,ZIC2		ECMs
Eye	Glycinergic amacrine cells	Pax6,Tfap2a,Fut4,Calb2,Pvalb,Slc6a9,Pcp4,Vip,Thy1,STX1A,MIP, GNAS,ZEB2,TJP2,SEMA3D,POU6F2,KCNMA1,KCNA4,GRM3,GJD2,FRMPD2,Prox1,GlyT1,TgfB2,BE996002,Camkv,TCF4,Efna5,Dab1,Slc6a9		Glycinergic ACs
Eye	Cholinergic GABAergic amacrine cells	Pax6,Tfap2a,Gad2,Fut4,Calb2,Pvalb,Pcp4,Vip,Thy1,STX1A,MIP, GNAS, ISL1,Gad1,ZEB2,TJP2,SEMA3D,POU6F2,KCNMA1,KCNA4,GRM3,GJD2,FRMPD2,Prox1,Nr4a2,Ngn2,C1ql2,Reln,VAChT,Tac1,Scube2,Cpne4,Sox2,Slit,SCGN		Cholinergic GABAergic ACs
Eye	Tachykinin GABAergic amacrine cells	Pax6,Tfap2a,Gad2,Fut4,Calb2,Pvalb,Pcp4,Vip,Thy1,STX1A,MIP, GNAS, ISL1,Gad1,ZEB2,TJP2,SEMA3D,POU6F2,KCNMA1,KCNA4,GRM3,GJD2,FRMPD2,Prox1,Nr4a2,Ngn2,C1ql2,Reln,ZPF58,Cdh4,Grik4,Grm8,Slit2,SCGN		Tachykinin GABAergic ACs
Eye	Starburst amacrine cells	Pax6,Tfap2a,Fut4,Calb2,Pvalb,Pcp4,Vip,Thy1,STX1A,MIP, GNAS,ZEB2,TJP2,SEMA3D,POU6F2,KCNMA1,KCNA4,GRM3,GJD2,FRMPD2,Prox1,GAD1,CHAT,SLC5A7		Starburst ACs
Kidney	Cancer stem cells	EPCAM		CSCs
Kidney	Immune cells	CD19,IGHA2,IGHG3,IGHM,IGKC,JCHAIN,CD40,CD79A,CPNE5,FCRL5,HLA-DRA,IGHA1,IGHG1,IGHG2,IGKV1-12,IGLC2,IGLC3,IGLC7,IGLL5,MS4A1,MZB1,PKHD1L1,PNOC,POU2AF1,TNFRSF13C,CD3D,TRAC,IL7R,CD3E,CD8A,TRBC2,CD52,FCGR3A,IL32,KLRD1,CD68,CXCL8,FCGR3B,MNDA,KIT,PTGS2,SLC18A2,Trac,Ltb,Cd52,Trbc2,Shisa5		Immune
Kidney	α-intercalated cells (Collecting duct system)	FOXI1,OXGR1,ATP6V1G3,AQP6,CA2,NR1I4,SLC4A1,RHCG,ATP6V1B1,AVPR1A,P2RY14,FXYD2,TMEM213,CA2,DMRT2		α-intercalated
Kidney	β-intercalated cells (Collecting duct system)	FOXI1,OXGR1,ATP6V1G3,SLC26A4,CA2,NR1I4,RHCG,ATP6V1B1,AVPR1A,INSRR,FXYD2,TMEM213,CA2,AP1S3		β-intercalated cells
Kidney	Loop of Henle cells	UMOD,AQP1,IRX1,IRX2,IRX3,MECOM,POU3F3,TBC1D4,SLC12A1,DEFB1,GEM,RGS5,CYP4B1,DRAM1,NEK6,CDKN1C,CALCRL,CLCNKA,CRYAB,SPP1,PPP1R1B,LRRC66,IGF1,CLDN1,CLDN10		Henle loop
Kidney	Mesangial cells	PDGFRB,PDGFB,LAMA4,ITGA8,LGALS1,ARID5B,CCR7,FN1,GATA3,PAWR,SERPINE2,TBX18,TEK,THY1,REN,ZEB2		Mesangial cells
Kidney	Podocytes	NPHS1,NPHS2,EZR,TDRD5,SEMA3G,SEMA5A,SEMA3E,PLA2R1,COL4A4,ARHGAP24,WT1,COL4A3,RHPN1,MAFB,PODXL,CLIC5,CD2AP,NOTCH2		Podocytes
Kidney	Principal cells (Collecting duct system)	KCNE1,APELA,AQP2,AQP3,GATA3,ELF5,STC1,TBX3,CLDN4,KCNJ1,AVPR2,FXYD4,HSD11B2,SCNN1G		Principal
Kidney	Inner Medullary cells (Collecting duct system)	S100A4,PLEKHB1,ALDH1A3,TM6SF1,SLC14A2		IM
Kidney	Proximal tubule cells	FXYD2,ATP1B1,SLC3A1,CUBN,PDZK1,LRP2,POU3F3,AGXT2,GSTA2,CYP2E1,CRYL1,GLYAT,SORD,UPB1,SOD3,HNF4A,CDKN3,NAPSA,SLC7A13,SLC17A3,HGD		PT
Kidney	Cap mesenchyme cells (Mesenchymal cells)	SIX2,ITGA8,NR2F2,EYA1,MEIS2,CITED1,MUC1,NOTCH2		Cap mesenchyme
Kidney	Endothelial cells	TGFBR2,NOTCH4,ADGRL4,EMCN,ENG,PECAM1,PLAC8,PLVAP,TEK,KDR,VWF,MMRN1,CD93		Endothelial
Kidney	Stromal cells	MEIS1,TCF21,COL1A2,COL3A1,TNC,COL6A3,LGALS1		Stromal
Kidney	Juxtaglomerular cells	REN,CRIP1		Juxtaglomerular
Kidney	Renal interstitium (Mesenchymal cells)	SFRP1,MEIS1,PDGFRA,C7,MGP		Renal interstitium
Kidney	Connecting tubule cells	CALB1,TRPV5,FXYD2,ATP6V1B1,SLC8A1		Connecting tubule
Kidney	Distal tubule cells	KLK1,KCNJ1,KL,EGF,TMEM213,TMEM52B,SOSTDC1,SLC12A3,EMX1,CLDN3,CLDN8,UMOD,PCOLCE,CDC42EP3,CLCNKB,FXYD2,POU3F3		Distal tubule
Kidney	Hematopoietic cells	CORO1A,MNDA,SRGN,HLA-DPA1,LST1		HCs
Kidney	Ureteric Bud cells	GFRA1,RET,WNT9B,CLDN6,LAMA1,NMU,Wnt11 ,Etv4, WNT7B		UB
Kidney	Renal Vesicle cells	NCAM1,EMX2,LHX1,BMP2,DKK1,DLL1,GREB1,PAPSS2,PCSK9,POU3F3,TMEM100,WT1		RV
Kidney	Cancer stem cells	EPCAM		CSCs
Brain	Astrocytes	GFAP,SLC1A3,SLC1A2,GLUL,S100B,ALDH1L1,AQP4,IGFBP3,ATP13A4,CBS,SOX9,CD40,CD80,CD86,C5AR1		Astrocytes
Brain	Cholinergic neurons	CHAT,SLC18A3,ACHE		Cholinergic neurons
Brain	Dopaminergic neurons	TH,SLC6A3,FOXA2,KCNJ6,NR4A2,LMX1B,DBH,SLC6A2,PPP1R1B		Dopaminergic neurons
Brain	Endothelial cells	PECAM1,VWF,A2M,APOLD1,FLT1,TM4SF1,CD34,MCAM,ENG,PTPRC,VCAM1,CDH5		Endothelial
Brain	GABAergic neurons	SLC6A1,GABBR1,GABBR2,GAD2,GAD1,SLC32A1		GABAergic neurons
Brain	Glutamatergic neurons	SLC17A7,SLC17A6,GRIN1,GRIN2B,GLS,GLUL,GRIN2A		Glutamatergic neurons
Brain	Immature neurons	DCX,NEUROD1,TBR1,STMN1,NCAM1,TUBB3		Immature neurons
Brain	Immune system cells	MS4A1,CCR6,CXCR3,CD4,IL2RA,ISG20,TNFRSF8,Trac,Ltb,Cd52		Immune system
Brain	Mature neurons	RBFOX3,MAP2,SYP,DLG4,TUBB3,MAPT,INA,GAP43,NRP1		Mature neurons
Brain	Microglial cells	P2RY12,ITGAM,CD40,PTPRC,CD68,AIF1,CX3CR1,TMEM119,ADGRE1,C1QA,NOS2,TNF,ISYNA1,CCL4,ADORA3,ADRB2,BHLHE41,BIN1,KLF2,NAV3,RHOB,SALL1,SIGLEC8,SLC1A3,SPRY1,TAL1		Microglial
Brain	Myelinating Schwann cells	SOX10,EGR2,MBP,MPZ		Myelinating Schwann
Brain	Neural Progenitor cells	CSPG4,RNF5,EOMES,SOX2,SOX1,NES,PAX3,PAX6,OTX2,CNTNAP1,ASCL1,SMARCA4,MSI1,MSI2		Neural Progenitor
Brain	Neural stem cells	SOX2,PROM1,NES,SOX9		Neural stem
Brain	Neuroblasts	NEUROD1,DCX,DLX2,PROX1,EOMES,TUBB3		Neuroblasts
Brain	Neuroepithelial cells	NES,SOX2,NOTCH1,HES1,HES3,CDH1,OCLN,SOX10		Neuroepithelial
Brain	Non myelinating Schwann cells	SOX10,GAP43,NCAM1,NGFR		Non myelinating Schwann
Brain	Oligodendrocyte precursor cells	LHFPL3,MEGF11,PCDH15,PDGFRA,CSPG4,RNF5		Oligodendrocyte precursor
Brain	Oligodendrocytes	OLIG1,OLIG2,OLIG3,CLDN11,MBP,MOG,MAG,GALC,CNP,SOX10,FA2H,UGT8		Oligodendrocytes
Brain	Radial glial cells	VIM,NES,PAX6,HES1,HES5,GFAP,SLC1A3,FABP7,TNC,CDH2,SOX2		Radial glial
Brain	Schwann precursor cells	SOX10,GAP43,FABP7,MPZ,DHH,NGFR		Schwann precursor
Brain	Serotonergic neurons	TPH1,SLC6A4,FEV,HTR1A,HTR1B		Serotonergic neurons
Brain	Tanycytes	GPR50,COL23A1		Tanycytes
Lung	Airway epithelial cells	ADH7,AQP1,CDH1,SEC14L3		Airway epithelial
Lung	Airway goblet cells	AGR2,AQP5,CEACAM1,DMBT1,DUSP4,FXYD3,GALNT5,GALNT6,GGH,GOLPH3,GP2,IL19,LIPF,LTF,LYNX1,MSLN,MUC16,MUC4,MUC5B,NOS2,PIGR,QSOX1,SCGB3A1,SEC23B,SPDEF,TFF2		Airway goblet
Lung	Mesothelial cells	C2,CALB2,CD44,CDH1,DES,EFEMP1,EPCAM,GSTA3,KRT5,KRT7,KRT72,LGALS7,LRRN4,ME1,ME2,MSLN,MUC16,OSR1,RSPO1,THBD,UPK3B,WT1		Mesothelial
Lung	Fibroblasts	COL3A1,COL5A2,DPT,FN1,GSN,LRP1,PDGFRA,TCF21		Fibroblasts
Lung	Basal cells (Airway progenitor cells)	ABI3BP,AQP3,DAPL1,GSTM2,HPGD,ICAM1,KRT14,KRT15,KRT5,PHLDA3,RPS18,SDC1		Basal
Lung	Alveolar macrophages	ABCG1,CCL3,CD36,CLEC7A,CSF2RB,CXCL2,G0S2,GAL,GDA,GNGT2,GPNMB,IL18,IL1B,ITGAX,KLHDC4,MARCO,MCEMP1,MPP1,MRC1,OLR1,PLET1,S100A4,TLR2,TNFAIP2,TRIM25		Alveolar macrophages
Lung	Ciliated cells	APPL2,ATP5MD,CCDC153,CCDC17,CCDC181,CCDC39,CYP2S1,FAM161A,FOXJ1,LRRC23,ODF3B,SCGB1A1,SEC14L3,SNTN,STK11,TMEM212,TSPAN19,TUBB4B		Ciliated
Lung	Clara cells	AHR,ALDH1A1,BPIFA1,CTSE,CYP2E1,CYP4B1,ERN1,FOXM1,LEPR,MUC1,MUC4,MUC5B,RAB3D,SCGB1A1,SCGB3A1,SCGB3A2,SFTPA1,SFTPC,SFTPD,SYT2		Clara
Lung	Immune system cells	ADGRE1,ARG1,BIRC5,CCL17,CCL18,CD14,CD163,CD19,CD22,CD3D,CD3E,CD3G,CD4,CD44,CD5,CD68,CD74,CD80,CD83,CD86,CD8A,CD8B,CDCA3,CDK1,CEBPE,CR2,CSF1R,EAF2,FCER2,FCGR3A,FLT3,GIMAP3P,HLA-DRA,HMMR,IGHM,IL2RA,ITGAE,ITGAM,ITGAX,LAX1,MS4A14,MZB1,NRP1,NUSAP1,PAX5,PRG2,PTPRC,SLPI,THBD,TNFRSF17,TRBC1,XCR1		Immune system
Lung	Endothelial cell	CD34,EGFL7,EMCN,ESAM,FLT1,KDR,MCAM,PECAM1,RAMP2,TEK,VWF		Endothelial cell
Lung	Epithelial cells	ANPEP,EPCAM,IL10,IL6R		Epithelial
Lung	Ionocytes	CFTR,CLCNKB,FOXI1,KCNMA1,SCGB1A1,SLC12A2,TFCP2L1		Ionocytes
Lung	Pulmonary alveolar type I cells	AGER,AKAP5,AQP3,AQP5,CCN2,CLDN18,CLIC5,COL4A3,COL4A4,CRLF1,CYP4B1,EGFL6,EMP2,FSTL3,GPRC5A,HOPX,ICAM1,IGFBP6,KRT7,MEX3B,MMP11,P2RX7,PDPN,PXDC1,RTKN2,SCNN1A,SCNN1B,SCNN1G,SEC14L3,SEMA3B,SEMA3E,SMARCA1,VEGFA		AT1
Lung	Pulmonary alveolar type II cells	ABCA3,ADGRF5,AGER,CD36,CD3G,CEBPA,CLDN18,CRLF1,CTNND1,CXCL2,CXCR2,DDX3Y,EGFL6,ETV5,GRK2,IL1B,INMT,IRX1,LAMP3,LPCAT1,LRG1,MUC1,NAPSA,NKX2-1,NRN1,PGC,PIGR,PPBP,PPP1R14C,RUNX3,S100G,SDC1,SFTA2,SFTPA1,SFTPB,SFTPC,SFTPD,SLC34A2,SOAT1		AT2
Lung	Secretory cell	MUC5B,PIGR,SCGB1A1		Secretory
Adrenal	CSH1_CSH2 positive cells	CGB,GH2,PSG5,CGA,CSH1,ERVW-1,CSH2,PSG7,PSG11,HSD3B1,PSG9,PSG1,PSG6,PLAC4,PSG4
Adrenal	Megakaryocytes	C15orf54,GP9,PF4,PPBP,GP1BA,MEGT1,LY6G6F,GP6,ITGA2B,C6orf25,ALOX12,FCER1A,ELOVL7,NRGN,RP11-930O11.1
Adrenal	Schwann cells	WNT16,MPZ,FOXD3,SOX10,CDH19,GPR17,PMP2,COL20A1,INSC,RP4-792G4.2,TTYH1,SOX2,LAMP5,OLFML2A,ATP1A2
Adrenal	Myeloid cells	MS4A14,LILRA1,RP11-554D14.6,AC007040.8,MS4A7,RP11-489O18.1,CLEC10A,MS4A4A,RN7SL138P,CD163,CD14,SIGLEC1,VSIG4,CLEC7A,LILRA2
Adrenal	Sympathoblasts	NPAS4,SLC24A2,RP11-542G1.2,PENK,LINC00890,KLK4,RP11-17A4.2,RP5-1096J16.1,C18orf42,TTC40,ARC,FAM19A3,VWA5B1,PPP1R17,RP4-718N17.2
Adrenal	Erythroblasts	TPSAB1,CTD-2008P7.9,RP11-85G21.3,CTSE,CTA-392E5.1,EIF5AP2,CTA-363E6.6,C17orf99,SLC4A1,TRIM10,MIR144,ART4,AHSP,GYPA,HBM
Adrenal	Stromal cells	MIR1245A,NPY5R,RP11-60A8.1,RP11-254F19.2,RP11-494K3.2,RP11-758M4.4,RP11-142A23.1,RP11-752L20.5,OSR1,RP11-867G23.13,SULT1E1,HHIP,MGP,PRELP,TWIST2
Adrenal	Vascular endothelial cells	CCL23,FGF23,SMIM9,RP13-1016M1.2,RP11-100L22.1,RP11-327L3.3,RP1-149A16.12,GPR182,DLL4,GALNT15,CALCRL,CD300LG,FLT4,FCN3,GPIHBP1
Adrenal	Chromaffin cells	NRG1-IT3,RNU6-457P,LINC00594,AC018643.4,RP11-159N11.3,CTC-537E7.1,Y_RNA,snoU13,CTD-2006K23.2,RP5-955M13.4,INSRR,KCNK10,PHEX-AS1,RP11-958J22.1,FLJ30594
Adrenal	Lymphoid cells	GZMH,XCL1,KLRC3,RP11-94L15.2,GZMA,IL2RB,TRAT1,SH2D1A,DTHD1,CD3E,ZNF831,GNLY,PRF1,IGHD,THEMIS
Adrenal	Adrenocortical cells	RP1-145M24.1,RP11-238I10.1,AC005392.13,RP11-316I3.2,RP11-501O2.4,SDIM1,RP11-258O13.1,AJ006998.2,CTD-2517O10.5,RNU6-944P,CTB-43E15.4,RP11-34F13.3,RP11-536K7.5,RP11-183M13.1,RNU6-56P
Adrenal	SLC26A4_PAEP positive cells	IL1A,SLC26A4,SNX25P1,VMO1,CTD-2210P15.2,CTC-360P9.4,ULK4P1,SNORA14A,RNU6-518P,RP11-431N15.2,RP11-26J3.3,RP11-378A12.1,SPINK8,HSD3B2,KIRREL-IT1
Heart	Megakaryocytes	MEGT1,LY6G6F,TUBB1,PPBP,PF4,GP9,TPSB2,HBD,AC137932.6,ITGA2B,GP1BA,CLEC1B,PTCRA,BEND2,RP11-179A10.1
Heart	Epicardial fat cells	RP11-89M22.3,CTD-3012A18.1,PRG4,KRT7,SPRR2F,KLK11,MKRN9P,UPK1B,EPGN,NPHS1,ITLN1,LRRN4,CST6,GSDMA,RAET1E
Heart	Lymphatic endothelial cells	GPR182,GPR97,STAB2,HOXD9,TBX1,CCL21,HOXD10,TSPEAR,ABCA4,PGM5-AS1,TFF3,LINC00636,RP11-341G23.4,HOXD4,RP11-451M19.3
Heart	Schwann cells	GFRA3,SOX10,MPZ,LINC00466,COL20A1,MIA,ASPA,ERBB3,TFAP2A,INSC,ARTN,PMP2,S100B,FOXD3,AP000797.3
Heart	Lymphoid cells	GZMB,FCRL2,KLRC2,XCL1,LINC00861,PRF1,CD3G,SH2D1B,ANTXRLP1,VPREB3,SH2D1A,CRTAM,CXCR6,RP11-94L15.2,GZMK
Heart	Myeloid cells	XCR1,TMPRSS4-AS1,TIMD4,PRTN3,MMP9,CD86,CLEC5A,SIGLEC1,CLEC7A,C1QC,P2RY13,FCN1,CSTA,CD300LF,MS4A6A
Heart	Endocardial cells	ANGPTL5,APCDD1L,NPPC,SLC6A4,SALL1,LEPR,C3orf36,AC004562.1,FAM3D,HAPLN1,APCDD1,LYPD2,FOXC1,MPZL2,RP11-849I19.1
Heart	Vascular endothelial cells	ESM1,SLC9C1,OPN5,QRFPR,MIR4454,AC007743.1,PKD1L1,TM4SF18,APLNR,CLRN1-AS1,CD300LG,C1QTNF9,AC019100.3,MADCAM1,RP11-298O21.5
Heart	Stromal cells	RP11-60A8.1,SCARA5,DPT,CILP,ZCCHC5,AGTR2,MFAP5,RP11-71N10.1,LUM,ABCA10,RP11-31K23.2,CCL11,NRK,PDGFRA,LPAR4
Heart	Smooth muscle cells	PDE4C,RP11-112H10.4,RP11-598F7.5,RP11-626H12.1,HCG22,CTD-3064M3.3,RP11-231I13.2,GPR20,RP11-267N12.1,OR51E1,THBS4,MIR143HG,PDGFRB,AOC3,ENPEP
Heart	SATB2_LRRC7 positive cells	NEUROD2,FEZF2,NEUROD6,TBR1,MPPED1,SATB2,FOXG1,PCDH11Y,CAMKV,BHLHE22,SLIT1,C14orf23,RP11-562L8.1,LINC00966,DRAXIN
Heart	Erythroblasts	RP5-857K21.7,CENPW,SLC46A1,GSPT2,RHCE,SLC7A11,P2RX6,SKA1,FARSA,ZNF90,TMCC2,RP11-225B17.2,TMEM161A,ZNF583,ENPP4
Heart	Visceral neurons	GATA3-AS1,GAL,CHRNA3,PRPH,PHOX2A,GALR1,NXPH1,TMC3,DDC,SST,OPRM1,PIRT,NECAB2,ECEL1,SLC10A4
Heart	Cardiomyocytes	RP11-439H8.4,RNA5SP327,CTD-2552K11.2,Y_RNA,AC018464.3,HHATL,BMP10,RP11-461A8.4,UGT2B4,PRSS42,WI2-1896O14.1,FABP2,EPN3,RP11-406O23.2,AC009878.2
Heart	ELF3_AGBL2 positive cells	C1orf194,ZMYND10,MS4A8,IL20RA,ELF3,SCGB3A2,EFCAB1,SFTPB,WDR65,CP,PIH1D2,AGBL2,SFTPC,DNAH9,MUC1
Heart	CLC_IL5RA positive cells	FAM209A,CERKL,CLC,PRG2,MS4A3,IL5RA,ZC2HC1C,CTD-2620I22.1,CTD-3032H12.2,RP11-252E2.1,AC011524.1,S100A1,Y_RNA,LINC00407,RP11-516C1.1
Intestine	Erythroblasts	AHSP,SPTA1,HBG2,HBA2,HBM,HBG1,HBA1,SLC4A1,HBB,GYPA,HEMGN,HBZ,ALAS2,MIR144,MYL4
Intestine	Chromaffin cells	ARX,NKX2-2,CCK,CRYBA2,NEUROD1,FEV,MLN,ASIC5,ONECUT3,SST,RP11-788H18.1,PAX4,KCNH6,SSTR5,PCSK1
Intestine	Smooth muscle cells	ACTG2,GREM2,CNN1,RP11-467I20.6,WIF1,TACR2,OVCH2,FRMD6-AS2,DES,MYH11,RP11-626H12.1,ANO1,CHRDL2,TAGLN,FBXL22
Intestine	Myeloid cells	VSIG4,RPL32P1,CD207,AP000439.1,HCAR3,C5orf20,AC010492.4,P2RY13,LILRB2,LILRB5,IL1B,C1QB,CD163,C1QC,DNASE1L3
Intestine	Lymphoid cells	IL17A,ICOS,SH2D1A,GZMK,RP11-553L6.2,TRGC1,RP11-104L21.3,TRDC,GZMA,VPREB1,CCR4,LTA,NCR2,CD247,RP11-94L15.2
Intestine	Intestinal epithelial cells	UNC5CL,C1orf177,TRIM31,LINC00955,RP3-417L20.4,HMGN1P20,ALPI,RP11-395B7.2,EGFR-AS1,RP11-462G2.1,DEFB1,CA7,RP11-468N14.13,ARL14,AC024592.9
Intestine	ENS glia	SERPINA3,RLBP1,GPR12,RP4-792G4.2,CDH19,COL20A1,SOX10,PLP1,SOX2,FOXD3,MPZ,BCAN,TFAP2A,SOX2-OT,PTPRZ1
Intestine	ENS neurons	PDIA2,RP11-672L10.2,GRP,DRGX,GCGR,SLC18A3,PHOX2A,HECW1-IT1,RP11-202H2.1,IQCJ,STMN4,TTC9B,GAL,CEND1,NEFL
Intestine	Vascular endothelial cells	SOX17,GPIHBP1,PRND,CLEC3B,FLT1,MMRN2,BTNL9,APLNR,LHX6,NOTCH4,RP11-3K16.2,ESAM,RP11-328D5.1,ESM1,GJA5
Intestine	Stromal cells	RP11-13P5.2,MSC,RP1-283K11.3,RP5-1077H22.1,CTD-2541J13.1,AC002511.2,AC002511.3,MMP27,CTD-2334D19.1,CXCL14,FZD10,PDGFRA,AC003090.1,RP1-288H2.4,ITGA11
Intestine	Mesothelial cells	AP000705.7,HAS1,TNNT1,BNC1,DSC3,WT1,WNT10A,C21orf62,PTPRQ,CEMP1,C3,CRB2,KLK11,PHYHIP,TGM1
Intestine	Lymphatic endothelial cells	RP11-474N8.5,TBX1,STAB2,CCL21,LINC00636,TSPEAR,ART5,CTC-236F12.4,GPR1,RP11-322E11.5,MPP7,Y_RNA,ABCA4,PLIN5,TP63
Muscle	Megakaryocytes	PF4,ITGA2B,LIPH,ELOVL7,GP6,ITGB3,PTGS1,RP11-480G7.1,RP11-170N16.2,C3orf55,RP4-655J12.4,TUBB1,DCLRE1A,TMEM40,GNAZ
Muscle	Schwann cells	UGT8,POU3F1,PMP2,GFRA3,KCNC2,MPZ,SOX10,PTPRZ1,COL20A1,LINC01037,BCAN,C2orf72,C10orf82,RP11-946L20.2,MAG
Muscle	Lymphatic endothelial cells	NTS,TFF3,CCL21,STAB2,PTX3,PCLO,IL7,P4HA3,C6orf141,PIK3C2G,ASGR2,ANKRD36BP2,NALCN,FAM26F,NHLRC1
Muscle	Erythroblasts	RHAG,GYPA,AHSP,GYPB,HBZ,ALAS2,SLC4A1,SLC14A1,EIF5AP2,HBM,HBA1,EPB42,RP11-57H12.2,ALS2CR12,SLC25A37
Muscle	Skeletal muscle cells	RP11-755O11.2,ASB15,RP11-456H18.2,RPL7P3,PVALB,RN7SL365P,RP11-432J24.5,C8orf22,ASB10,RP5-921G16.2,CLDN9,RP5-1039K5.13,AC137723.5,RP11-255G21.1,AC093063.2
Muscle	Stromal cells	WSCD2,C13orf45,LINC00645,RP1-300G12.2,RP11-217C7.1,RP11-332E3.2,RP11-473E2.4,CTD-2555C10.3,RP11-342A23.1,WNT10B,ACKR4,DIO3,CCDC129,ZCCHC5,RP11-38H17.1
Muscle	Satellite cells	AC004014.3,MYEOV,TACR3,GDPD4,USP44,RGR,RP11-320P7.2,FAM132B,GPR123,CTB-175P5.4,ENPP7P10,CHRDL2,PAX7,RP11-706J10.1,MAPK15
Muscle	Vascular endothelial cells	MIR4454,SLC5A4,AL118508.1,CA4,RP11-206M11.7,PRSS51,NOS3,GRIN2A,GFRAL,CD300LG,MADCAM1,RP11-327L3.3,C1QTNF9,ANO2,AP001597.1
Muscle	Smooth muscle cells	OR51E2,AC131025.8,ADORA2B,MYH11,SLC38A11,MIR143HG,MIR145,RP11-1101K5.1,P2RX3,GPR176,ANO1,OR51E1,CORIN,CACNA1C-IT3,TMC4
Muscle	Myeloid cells	FCN1,MS4A4E,TMPRSS4-AS1,CD86,FLT3,P2RY13,IL10RA,FOLR2,MNDA,HLA-DQB1,MS4A4A,AMICA1,CYTH4,MS4A6A,CFP
Muscle	Lymphoid cells	IL7R,CD8A,NKG7,CD247,NCR1,RP11-61O1.1,TRAC,CD3E,ITK,CD2,MATK,RP11-444A22.1,SYTL1,IL2RB,GZMA
Placenta	PAEP_MECOM positive cells	RP11-98L5.2,AC104654.1,PAEP,RP11-274B18.4,PIGR,TSPAN1,AC012593.1,RP11-510D19.1,POU5F1,UGT2B7,DEFB1,RP11-697E22.2,SLC18A2,PAX8,SLPI
Placenta	AFP_ALB positive cells	SLC2A2,ALB,APOB,AFP,ITIH2,F2,MAT1A,APOC3,SERPINC1,FABP1,APOA2,AHSG,SERPINA10,SLC38A3,SERPINA4
Placenta	Extravillous trophoblasts	AC022596.6,GKN1,CILP2,LINC00330,PDE6H,PRG2,RP11-872D17.8,HLA-G,ASCL2,NOTUM,AC006262.5,DAW1,NOG,TAC3,RP11-420L9.4
Placenta	Lymphoid cells	IGJ,IGHM,KLRC3,GZMH,PTGDR,IGHGP,IKZF3,IFNG-AS1,TIGIT,KLRC2,LCK,ANKRD36BP2,TNFRSF18,IGHG3,LINC00861
Placenta	Trophoblast giant cells	CCK,CTA-833B7.2,PSG1,CGB,CSH2,PSG6,KISS1,INHBA,GH2,PSG9,CRH,PSG8,RP11-76E12.1,PSG4,TREML3P
Placenta	Smooth muscle cells	RP11-162G9.1,FAM162B,WNT3A,AFF2,CDH19,SCN11A,GPR20,COX4I2,AGTR1,ADAMTS20,RP11-123O22.1,HIGD1B,AC020571.3,COLEC10,KCNK17
Placenta	IGFBP1_DKK1 positive cells	RP3-404K8.2,RP11-486P11.1,FOXL2,WT1,RP11-171A24.3,SCARA5,LRRN4CL,S100A3,WT1-AS,PRL,WNT4,AC012065.7,APOD,BRINP2,RORB
Placenta	Stromal cells	AP006285.6,AC002451.1,RP11-99L13.2,RP1-79C4.4,MMP23B,RP11-248N22.2,LA16c-380H5.4,MIR218-1,C8orf87,SNORD113,RP11-74M11.2,HSD3BP2,AP001605.4,LINC00314,AC007394.3
Placenta	Vascular endothelial cells	RP11-1028N23.4,RP11-297H3.3,AC007743.1,RP11-327L3.3,CD34,ARHGEF15,CXorf36,LRRC36,SOX7,RP11-328D5.1,NTS,CDRT1,LINC01049,ROBO4,HS3ST3A1
Placenta	Syncytiotrophoblasts and villous cytotrophoblasts	CTD-2050E21.1,POTEKP,RP11-344B2.3,RP11-366M4.3,RP11-2A4.4,RP11-483F11.7,FTLP14,RP11-718G2.5,RP11-18D7.3,CLCA2,KB-1440D3.13,CTBP2P8,RP11-359P18.1,HSPD1P6,AC124861.1
Placenta	Myeloid cells	SIGLEC10,RP11-1143G9.4,LYZ,ADAMDEC1,LILRB2,HLA-DRB5,SDS,HLA-DOA,SIGLEC1,MMP9,LILRB4,C1QB,TLR2,TLR7,S100A8
Placenta	Megakaryocytes	EGF,TUBB1,PPBP,ITGA2B,RP11-930O11.1,RP11-152K4.2,LINC00989,PF4,C6orf25,LINC00534,PKHD1L1,NRGN,DNM3,RP11-466L17.1,RP11-142C4.6
Spleen	AFP_ALB positive cells	SERPINA6,PLG,AMBP,SERPINC1,BHMT2,LBP,PRAP1,APOB,SERPINA1,FGB,VTN,SLC2A2,FGG,MT1G,ITIH1
Spleen	Lymphoid cells	RN7SL337P,KLRC4-KLRK1,RP11-553L6.2,RP11-861A13.4,RP11-38J22.6,ZNF860,RP11-693J15.5,RP11-61O1.1,FCRL3,CTD-2215E18.1,RP5-1028K7.2,IKZF3,LINC00861,IL9RP3,VAV3-AS1
Spleen	Myeloid cells	CLEC9A,RP11-489O18.1,RP3-522P13.3,RP11-807H22.7,RP11-1080G15.1,FCN1,EMR4P,TMPRSS4-AS1,RP11-157G21.2,CSF2RA,OSCAR,RP3-522D1.1,CD163L1,RUFY4,DLEU7-AS1
Spleen	Vascular endothelial cells	RP11-189E14.5,ODF3L2,RP4-765C7.2,AC019100.3,RP11-172F10.1,CTD-2207L17.2,RP1-154K9.2,AC010084.1,SLC5A4,OR5G5P,HOXD3,SNTG1,EEF1A1P31,ADAMTSL1,MYRIP
Spleen	Stromal cells	CTD-2270F17.1,ENPP7P4,AC105053.3,RP11-388K12.1,SCTR,KBTBD11-OT1,ADRA1B,NPM1P10,NPY5R,TPH2,CTC-535M15.2,MIR143HG,KLHL29,AC023481.1,CADPS
Spleen	STC2_TLX1 positive cells	CAMK2N2,CLVS2,RP11-384O8.1,FBXL16,GABRG2,HRK,EBF3,TRH,AC018730.1,CTD-3193O13.9,CPLX2,ATP1A3,TMEM119,IFI27L2,PET117
Spleen	Megakaryocytes	RAB27B,RP11-556I14.2,EGF,GP6,RP11-930O11.1,LINC00989,SELP,GP1BA,HPSE,RP11-152K4.2,LINC00504,MMRN1,ITGB3,ELOVL7,LY6G6F
Spleen	Mesothelial cells	QRFPR,SLPI,LHX9,PLA2G2A,CGN,NPHS1,KRT5,LRRN4,KLK11,OLR1,PTPRQ,COL8A1,PDZK1IP1,HAS1,SFRP2
Spleen	Erythroblasts	HDC,PRSS57,EIF5AP2,PPAPDC1A,MTL5,CTA-392E5.1,ACSBG1,RP5-964N17.1,GYPA,SLC25A21,RP11-146I2.1,MIR144,SLC2A14,CTA-363E6.6,SLC4A1
Stomach	Neuroendocrine cells	SLC18A1,GHRL,GAST,FEV,NKX2-2,CRYBA2,MBOAT4,CDK5R2,RFX6,HAP1,RP11-82C23.2,RBPJL,PTF1A,PAX6,CACNA1A
Stomach	Erythroblasts	KLF1,SLC4A1,HBM,NFE2,HBZ,GYPB,HBG2,HBB,ALAS2,SPTA1,HBA1,HEMGN,RNF224,HBG1,HBA2
Stomach	Ciliated epithelial cells	CCDC37,C11orf88,FAM216B,LDLRAD1,TUBA4B,KIF19,DYDC2,ANKRD66,C9orf117,C10orf67,AC013264.2,LRRC71,CAPSL,TSPAN19,STOML3
Stomach	Squamous epithelial cells	KRT6B,CAPNS2,KRT6C,FGFBP1,KRT6A,KRT17,ADH7,SERPINB10,KRT16,S100A3,CLCA2,LY6D,KRT4,AC019349.5,GPR87
Stomach	Parietal and chief cells	RP11-467I20.6,ETNPPL,ATP4B,FGB,FGA,SIGLEC11,FRMD1,TRIM50,ALB,ATP4A,ANGPTL3,MFSD4,APOBEC2,CKM,PAQR5
Stomach	MUC13_DMBT1 positive cells	ISX,GUCA2B,ENPP7,MIR194-2,BTNL3,TM4SF20,SI,SLC17A4,ALDOB,CDX1,DMBT1,CHP2,KRT20,SLC5A12,ADRA2A
Stomach	Myeloid cells	C1QC,HLA-DQB1,MS4A6A,CD14,C1QB,CD163L1,IGSF6,CCDC26,C1QA,NCF2,HLA-DRB1,HLA-DRB5,CLEC7A,MS4A7,HLA-DPA1
Stomach	Goblet cells	UGT2B15,IL17C,GKN2,SLC22A8,CXCL5,CSF3,TFF2,A4GNT,FBP2,FGF20,MUC6,GKN1,CXCL1,MUC5AC,CA9
Stomach	Stromal cells	AC002511.2,PTGER1,OSR2,AC003090.1,ACTG2,INHBA,HSPB6,AC131025.8,SHISA3,DPT,TRPA1,ACTA2,TWIST2,CXCL14,GLIS1
Stomach	ENS neurons	PRPH,STMN2,ATP1A3,KCNIP4,NKAIN1,INA,GAP43,ATCAY,CNGB1,TCEAL5,STAC,DCX,RP11-457K10.1,FAM163A,CNTN5
Stomach	ENS glia	SOX10,MPZ,ATP1A2,BAI1,PLP1,CDH19,COL20A1,ELOVL2,NOV,PRIMA1,RP11-308N19.1,SLC35F1,LGI4,VGLL3,EGFLAM
Stomach	Vascular endothelial cells	SELE,PRND,APLNR,ARHGEF15,PLVAP,FLT1,PCDH12,MADCAM1,GPIHBP1,GALNT15,RP4-601K24.1,MEOX1,A2M,CCM2L,CLEC14A
Stomach	Lymphatic endothelial cells	NTS,STAB2,CCL21,RADIL,RP11-444A22.1,TFPI,RP11-142C4.6,TNFAIP8L3,LY86-AS1,PTGS2,RP11-554D15.1,EFCC1,MMRN1,Y_RNA,NFATC1
Stomach	Mesothelial cells	RP11-74M11.2,AP000705.7,BNC1,SPHKAP,PTPRQ,NPHS1,TNNT1,TFPI2,BDNF,PDZRN4,LRP2,GFPT2,HAS1,WT1,COL8A1
Stomach	Lymphoid cells	ICOS,CD27,NKG7,CD28,CD3D,CHI3L2,TRAT1,THEMIS,CD52,KLRB1,CD79B,CCL5,TRBC2,SIRPG,CD3E
Stomach	PDE1C_ACSM3 positive cells	RP11-690G19.4,ACSM3,C1orf95,KCNE4,PDE1C,PSEN2,ERBB4,ATP6V0A4,TFCP2L1,WNK3,GABRB2,ADARB2,AMACR,SHISA2,NOX4
Thymus	Thymic epithelial cells	RP11-81F13.2,KCNJ5,RP11-153K16.1,RP11-81F13.1,LL22NC03-75H12.2,RP11-112J1.2,RP11-114G22.1,RP6-24A23.6,C11orf16,SLC46A2,CACNA1I,PTPRT,NPFFR2,RP1-223B1.1,C12orf56
Thymus	Stromal cells	PLAC9,LOX,MGP,COL1A2,COL5A3,COL1A1,ASPN,FGF18,MMP2,ISLR,DCN,SFRP2,COL3A1,SCARA5,COL6A6
Thymus	Antigen presenting cells	IL1RN,EBI3,FGD2,MCOLN2,MMP9,TLR10,LINC00996,CD80,CXCL10,SLAMF7,P2RY13,SLC24A4,HCK,C1QB,LYZ
Thymus	Vascular endothelial cells	ADAMTS9,PROX1,MET,AC011526.1,MEOX2,ANO2,CTD-3179P9.1,NOVA2,AOC3,CXorf36,GPR116,PODXL,NRN1,PTPRB,LINC00472
Thymus	Thymocytes	RP11-104L21.3,BEST3,HKDC1,KLRC4-KLRK1,RP11-305P22.9,LTA,TMSB15B,RP11-739G5.1,UBASH3A,PLK4,FBXO41,LIN28B,SKA3,CD40LG,AC002454.1
Immune system	Cancer cells	CD44,EPCAM,ERBB2,FOLH1,KRT18,PROM1		Cancer
Pancreas	Cancer stem cells	CD24,CD44,FLOT2		CSCs
Liver	Cancer stem cells	ANPEP,CD44,EPCAM,POU5F1,PROM1,THY1		CSCs
Eye	Cancer cells	EPCAM		Cancer
Lung	Cancer stem cells	ABCG2,ALCAM,ALDH1A1,BMI1,CD24,CD44,KIT,NANOG,NES,PDPN,POU5F1,PROM1,SOX2,THY1		CSCs
Brain	Cancer cells	CD44,MBTPS2,PARP1		Cancer
Brain	Cancer stem cells	FUT4,MSI1,NES,PROM1,SOX2,THY1		CSCs
Kidney	Cancer stem cells	EPCAM		CSCs
FVM	Microglial cells	P2RY12,ITGAM,CD40,PTPRC,CD68,AIF1,CX3CR1,TMEM119,ADGRE1,C1QA,NOS2,TNF,ISYNA1,CCL4,ADORA3,ADRB2,BHLHE41,BIN1,KLF2,NAV3,RHOB,SALL1,SIGLEC8,SLC1A3,SPRY1,TAL1,CX3CR1,CX3CL1		Microglial
FVM	Endothelial cells	PECAM1,VWF,CDH5,BMP2,BMP4,CD34,CD55,FLT1,MED1,TGFBR1,TMEM98,TNFSF12,CD93,SLCO1A4,CLDN5,ICAM1,GNG11		Endothelial
FVM	Pericytes	Kcnj8, Rgs5, Dlk1, Abcc9,SUR2B,DLK1,VCAM1		Pericytes
FVM	Fibroblasts	PAX6,COL1A1,TGFB1,ACTA2,ICAM1,FBLN1,CRHBP,FN1,PDGFRA,MGP,MYOC		Fibroblasts
FVM	Retinal pigment epithelial cells	EZR,RPE65,BEST1,ANO2,BMP2,BMP4,CLU,EFEMP1,IL4,KCNJ5,MED1,RDH5,RGR,SBSPON,TGFBR1,TMEM98,TTC8,TRAF1,Cerkl ,BEST1,BEST1,CRABP1,CRYAB,CST3,CSTV,ENPP2,HNRNPH1,PLTP,PMEL,RBP1,RGR,RLBP1,RPE65,RPE65,SERPINF1,TIMP3,TTR,TYR,TYRP1,VEGFA		RPE
FVM	Muller cells	Apoe,Glul,Rlbp1,Abca8a,Vim,Aldh1a1,RLBP1,GLUL,PAX6,CA8,EDN2,KCNJ2,PRSS56,RGR,ApoE,Aqp4,CRABP1,SLC1A3,DKK3,RLBP1		Muller
