# Supplementary material for: An Integrated Multi-Omics Analysis Identifies Oxeiptosis-Related Biomarkers in Diabetic Retinopathy
Source: Biomedicines. 2025 Nov 15;13(11):2789. doi: 10.3390/biomedicines13112789 (PMC12650381; doi:10.3390/biomedicines13112789)
Supplement: Supplementary file 1 [file biomedicines-13-02789-s001.zip › Table S3.xlsx]

## Sheet: Sheet 1
Only DEGs	Only WGCNA	DEGs AND WGCNA
LRP5	PXK	ZNF32
ALPK2	BCLAF1	VAMP8
GRIFIN	MCMBP	CYP4F2
KRTAP16-1	VCPIP1	GNAT2
SPIN2A	TBC1D23	BEX2
ALDH3B2	USP37	MYOF
TULP2	TTLL4	FOSB
Z82206.1	CRLF3	HECTD4
ASF1B	AHCTF1	INSL6
NTN4	TEP1	TAS1R1
LRRC18	ABI1	HNRNPA1P48
ANGPTL2	EPAS1	PPL
THNSL2	PRPF38B	CRYBA1
AC003002.3	PIK3CG	TAS2R4
COL10A1	YOD1	NENF
PRPH2	BRI3BP	ZNF239
PRG2	EP300	CCDC200
CRYM	SLC22A4	MIS18A
C13orf46	CSNK1G3	NPIPB4
CCDC12	YKT6	FASN
AC069368.1	IRF2	ANKRD61
SH3PXD2B	FBXO28	PLSCR3
HNRNPA1L2	LMTK2	INTS5
PBX1	RAD21	H6PD
ARHGEF17	CNOT8	NOTCH1
TMEM45A	SYNJ1	AP000812.4
ARL6IP4	HFE	CEP295NL
VPS11	MIER1	SLC6A12
MEIS1	SERINC1	AGO3
TNFRSF6B	MFSD14B	MYCL
ERVH48-1	GOLPH3	HRK
AC008878.1	LACTB	SPECC1L-ADORA2A
RPL29	TOR1AIP1	TENT5C
ORAI1	ZRANB1	NODAL
HGD	ZNF81	TMEM144
C2orf16	MR1	GASK1B
HES1	ABHD2	H4C4
ZNF732	DENND5A	FLNA
AL121594.1	GRK3	CD83
CPSF1	SEMA3C	C19orf81
AC015688.4	ADAR	PLEKHG6
SLC34A3	RAP1A	RPS17
SCGB1C1	SDC2	EBLN2
C1QTNF7	UHRF1BP1L	ZNF213
CCDC141	AQP9	HOXB7
RPS9	KPNA1	TGM2
CR1L	ALPK1	TMPPE
MTRNR2L10	RPGR	SURF4
KIRREL3	CDC42EP3	KRT10
BDP1	SETD2	NID1
MCM10	GPR75	MAST3
CALCRL	TMEM30A	PERCC1
DGAT1	ENPP3	LHFPL5
FKBP2	WASHC5	PLXNB2
SLC25A47	RSBN1L	NUDC
MTRNR2L4	MPPE1	CDC42EP1
HSPB1	SOS2	FAM240C
PMEL	BPTF	INPP5D
CFAP100	SIRT1	RSL1D1
TCEAL3	CD164	TBCEL
FAM71D	ACVR1B	CLDN20
OVOL3	KRCC1	BIVM-ERCC5
SCN3B	RAB18	NCR3LG1
CLMP	PELI2	PIEZO1
MGAM2	RALB	TCTEX1D4
AC096887.1	HUWE1	ZNF66
AP001267.5	AC010542.3	CBL
RPEL1	TRAPPC11	AK1
CISD3	VPS13B	CLEC6A
KCNC1	RNF111	RXFP4
PTGDR2	MASP2	SOGA1
AREG	AC090004.1	SIGLEC11
NOG	IREB2	MARVELD1
CLN8	JMJD1C	DUSP4
APOA1	ANKRD55	HELZ2
ANKRD35	NUFIP2	NEK6
ZNF683	SVIL	ZBTB37
PCDHGB2	TRIM33	C11orf80
HAVCR1	PELI1	NPIPB9
GPR161	GPR65	SUMO4
MTRNR2L8	ANKRD13A	MGAM
CSRP2	NFAT5	MLLT6
SNURF	ZNF267	RPL13
UPK1A	RNPC3	RPL35
FAM167B	GNB4	SGMS2
PRRG1	TGFBR2	GPM6B
TIMP3	PIK3AP1	RAB39A
AC020915.4	SEC24D	ZNF165
AC010422.3	PLXDC2	GPATCH4
HTR6	GPX2	PLEC
GPR82	ITSN2	TOR4A
MIF	TRIM21	SLC10A1
SIGLEC1	GLUL	ZDBF2
DIO1	RNASEL	NPIPB6
TMEM178A	FLVCR1	TUBA3D
BCL7C	ALOX5	PKD1
BRCA2	VSIG10	C6orf201
MYL9	AGO4	ANKRD36C
CNTD1	TMEM71	LRP1
AC116366.2	RCOR1	CELSR3
PRR33	KIF1B	TOE1
GPR15	TAOK1	RP9
MPO	TCP11L2	COL8A2
AC001226.2	CTDSPL2	FABP6
GPR21	PLEKHM3	GCNT7
HJURP	PTEN	PAM16
ATP5MGL	CSGALNACT1	RPL12
ZNF750	RAB33B	CXCL10
OR52K1	PHF11	P2RX7
AMY1C	TATDN3	MLANA
SYCE1L	AMN1	TAS2R5
ILDR2	IGF1R	EGR1
PTP4A3	TMEM43	TRPV4
AGRN	KIAA0232	FAM246A
NTSR1	ZNF346	POMK
CSPG4	TIGD7	ZNF891
BTG3	PDPK1	FBN2
MED22	CLEC4A	RPL38
PZP	XYLT1	DNAH1
SERPINF2	FBXL5	TFEC
OR2A7	KATNBL1	PTGES3L-AARSD1
OAS3	AVL9	ADGRA2
MEGF11	ANKHD1	CLEC12B
B3GNT4	TOPBP1	KMT2D
UGT8	SNRK	OR52K2
SYT6	EXT1	DDIT3
SPTSSB	TRAPPC8	ZNF469
NLRP9	IFRD1	HSPB9
TNC	ISL2	C1QL3
IFNK	ZNF417	SHOC1
MEIS3	CIDEB	ARPIN
MKRN3	TRMT1L	SELENON
PLAAT1	STK17B	PET117
SLC7A10	G3BP1	CD36
ZSCAN31	YTHDC1	RPL32
MBNL3	ACO1	TENM1
AL031708.1	MAP2K4	PPP1R14C
MS4A3	SNX18	PRKACA
ADAM20	EFR3A	SRCAP
CDKL3	DDX58	H3C12
SLC2A11	EEF1AKMT3	ATM
PF4V1	MCL1	KIAA1614
PDLIM1	GABRR2	SASH1
CA2	SLC16A4	RPL36AL
LNX1	ZNF573	PNPLA1
PDCD6-AHRR	PHF3	AC008676.3
KRTAP4-6	BIRC6	ATP11A
FAT2	RHOT1	TTYH3
AC092835.1	LSM14A	ABHD12B
SOX18	FAR1	SPATA32
STUM	ZNF841	NOTCH2
HPD	IRAK4	MON2
EML5	UBE4A	CASP2
SMIM18	IKZF5	OPRL1
ACER3	ZMPSTE24	PTPRS
MAP7D2	SMAP2	ZNF460
HEATR4	SORL1	ZBTB38
ADGRG6	RSRP1	GPD2
SCRG1	ATG3	ZNF621
RYR2	LBR	DRC3
FAM217A	MTF1	CHST13
KLHL14	PTPRJ	MMP24
GNAZ	NF1	IRAK3
CDCA2	ARHGAP19	A2M
GREB1L	EVI2B	FGD6
IHO1	EIF4E3	AHR
ACACA	BCOR	RPL28
IQCH	BBS10	SLC25A36
OR2A42	FAM126B	TRIM66
HSPA1L	USP49	TSPO2
C2CD6	TOP1	KLHL11
C19orf18	ZBED6	RPS6KA1
AC008878.2	RNF114	KIAA1522
ERVW-1	STX16	EPPK1
MYZAP	FUCA1	PCP4L1
NDUFAF2	KANSL1L	ALG10
DRAXIN	RIF1	RPL11
CLC	NFE2L2	DCHS1
ESR1	ARSB	AL121753.1
POLR2L	PKN2	CYP27A1
TMEM102	BTBD10	RFX7
MAGI2	STX11	GAR1
KNG1	IRAG2	TAC4
TAS2R3	DICER1	TSPAN16
CP	PURA	SH3RF3
AK5	RNF141	ZNF587
MAP2	C1GALT1	MMP9
MZT2B	FBXO34	DMXL2
ZC3H12C	RAB8B	AC010522.1
SHH	UBR2	AC068896.1
OR5B21	REEP3	EXTL3
CDCP1	MKLN1	FAM83H
CXCL3	NCOA3	PEAK3
AC098850.3	FNDC3B	BEX5
KLB	NRDC	EPHB3
CCDC3	AGTPBP1	HORMAD1
OPRD1	SCYL2
GDAP1L1	PLCG2
IQCJ-SCHIP1	CASP8
B3GNT10	TDP2
LHFPL4	BTN3A3
H3C8	CCNL1
MAB21L3	GCA
ERVFRD-1	RPS6KB1
FBXL6	NSD1
RRH	DCTN4
OLFML2A	AGO2
CHRM5	CHMP1B
TMEM121	KIF13A
FXYD2	WDFY4
NEUROD2	PSME3
PET100	SLK
BAHCC1	GOLGA7
TAS2R30	SLC18A2
TACR2	SMNDC1
STING1	SFT2D2
AP000311.1	TMED2
AP001781.2	FAS
FCER2	ZNF701
CYP2A6	OAT
PCDHGA5	ZC3H11B
AC078815.1	AC114490.2
DMD	UBN2
KRT86	INO80D
GFAP	VPS4B
TMEM40	MPZL3
PRDM16	H4C8
C1orf226	ARHGAP31
OGN	PTGER4
GPER1	CHD2
H2BE1	AC069544.2
PROM1	IL18R1
HSD3B7	TXNIP
TMEM266	USP8
HSPG2	TMOD3
AL354822.1	ZCCHC14
TNNC1	MAP1LC3B
FLG	CYRIA
TAS2R13	RASSF3
FXYD1	CPA3
PRR15L	CYTIP
CDRT1	EMSY
AL592183.1	ZNF606
H3-4	CDC42SE2
DUSP16	TMED7
TKTL1	LAMP2
PCDHGB7	SKIL
ARR3	IVNS1ABP
SRGAP1	CPEB3
NR4A3	STAT1
PIP4K2B	SIN3A
SEMA7A	IDH1
SPRN	SIPA1L2
MYRIP	OSBPL8
TAS2R31	ZSWIM6
PTCRA	HCCS
MRPS17	RAF1
ARHGAP29	RC3H1
GJA9	MRE11
C8orf44-SGK3	GALNT3
NXF3	TMBIM6
B3GALT2	ABCA1
EBF1	SYK
KBTBD11	IL1R1
RAMP1	SP1
GPR52	CD58
TNNC2	FNIP1
TTC9B	KMT2C
CKMT2	HNRNPH3
CABP5	MFAP1
ADCK5	PIP4K2C
PHGR1	JARID2
POLR2A	CDKL5
OSMR	UBL3
SGPP1	SDHD
E2F2	RABGEF1
C1GALT1C1	PHF20L1
RILP	ERN1
PCDHGB3	TBC1D4
GNRHR	DDX60L
ZNF442	RO60
MYBPH	CCDC146
NFATC4	VIM
CYP11B1	SNRNP48
PLN	NAT1
INSYN2B	MAML2
AP001931.1	EIF5
UNC5B	CCDC121
RGS1	RIC1
SCARF1	TNFAIP6
PRPF8	DISC1
TRPA1	PDPR
CALB1	ANKRD28
TMIGD2	TRAF6
DNAH9	ZNF654
BEX3	BMX
UGT2B11	ANKRD17
OTOF	FRY
PPFIA4	PARP9
GNG8	YIPF4
DSCAML1	ASAH1
PRLR	PDE3B
POTEJ	IPMK
MYBPC2	IFI16
HLA-F	SDE2
MYO18B	PIP4P2
NECTIN4	ATP6V1C1
MSH4	OMG
AP002373.1	GIMAP8
LHFPL6	ZNF619
NIM1K	TMEM216
ZFHX2	DNAJC16
ULBP3	GK
SMIM38	KIDINS220
KCNH4	ZNF100
RAPH1	FBXL20
AK7	DNAJC13
C4orf50	C14orf119
RAB23	GZF1
AC004832.3	FBXL13
SLC52A2	FKBP1C
CC2D2A	AL160272.2
MYO5B	ERLIN2
BORCS5	THAP5
FP565260.2	CYBRD1
SERPINE3	C7orf25
POU5F2	RNF175
STPG4	ETV3
AMY2A	SLC38A2
PCDH17	CD53
CALY	FGFR1OP2
SCUBE1	NAMPT
GPR37L1	USP15
ADTRP	NCSTN
ACKR4	PARP4
NYAP2	ACP3
ANGPTL1	AC091551.1
ADRA2B	ATP6V1D
CNGB3	MAP3K5
TMIE	FKTN
SLC37A4	VPS37A
ASPHD1	USP42
HSPA2	SPAG9
SPATA21	NLRC4
AC022415.2	HK2
MRGPRD	GNA13
CADM2	ACOT9
SLC25A41	EPB41
ESRP2	AKAP13
GUCY2C	TAOK3
GP1BB	ATP10D
MAFA	RBM5
PDGFRA	RAB27A
TCP10L	RAB10
RPL36	ERO1A
MTRNR2L1	NRIP1
SLC22A13	SPP1
NOTCH3	DPYD
TANC1	GOLGA8R
CLU	REV3L
HRNR	C9orf64
KCNAB1	KIF27
C3orf49	GSKIP
C1orf127	PLGLB2
ARHGEF26	SH3GLB1
TP53TG3	RAB22A
NAT14	ANKDD1A
SMTNL1	BMT2
AMPH	CAPZA2
	KLF6
	AGAP9
	CLCN4
	TLR6
	ACSL4
	NXPE3
	GOLGA1
	DDX5
	BMP2K
	AFF1
	MAPK14
	OGFRL1
	HINT3
	RFWD3
	PAK1
	SESTD1
	KDM1B
	GPR34
	CCNT2
	RBM12B
	RAP2C
	AGAP5
	PDCD6IP
	VAV3
	GLIPR1
	DCAF17
	HMGCR
	SUPT4H1
	NEK7
	PCNX1
	RIT1
	IFNGR1
	ITM2B
	SORT1
	LRRK2
	LMNB1
	ARRDC3
	AMPD3
	LYVE1
	SETD5
	NEDD9
	SLCO4C1
	ZNF600
	ASXL2
	RBM25
	CAP1
	PLCL1
	AC012651.1
	SPG11
	VMP1
	TREML2
	ABR
	STK38L
	NPTN
	KLHL18
	TXN
	ANAPC13
	ITCH
	LRRC8D
	NCOA1
	CLTC
	INPP1
	CCP110
	CAPN7
	PDLIM5
	GTF2I
	ACTR3
	ZFP36L1
	BRWD1
	INTS8
	IL1RAP
	CDK19
	C4orf33
	F5
	KBTBD7
	NMT1
	MOSPD2
	MAP7
	ZFYVE16
	ZNF189
	STX17
	ACOT13
	LATS2
	C11orf54
	SS18L1
	FKBP15
	ABITRAM
	STK4
	TAFA2
	ANGPT1
	ZBED2
	PPP1R3D
	OSER1
	NBPF9
	TP53BP2
	USP34
	SIGLEC7
	PICALM
	ZNF333
	SLMAP
	SMIM14
	BICD2
	EP400
	PDXDC1
	ZNF143
	TUBGCP3
	ARMC10
	FMNL3
	SRPK1
	FKBP5
	UVSSA
	MBOAT2
	FAM91A1
	TET2
	TTC26
	TRAFD1
	DDX59
	MAP3K2
	KLHL2
	MED31
	USP48
	MPHOSPH9
	PRMT5
	SLC12A6
	NFIL3
	TRERF1
	ZBTB43
	GLUD2
	SMG1
	FCHO2
	PJA2
	NINJ2
	PTPRE
	PREPL
	ACTR2
	KAT5
	HPSE
	COQ2
	CPEB4
	TP53INP1
	ZNF776
	NHS
	CYRIB
	ASAP1
	BRWD3
	HEY1
	SLA
	SNAP23
	SCML1
	PLAA
	C21orf91
	TRIQK
	EPN2
	IL13RA1
	PLSCR1
	RAB3D
	DRAM1
	APPL2
	PLXNC1
	MAPK1
	PSTPIP2
	PGM2
	PPP4R2
	KPNB1
	OXR1
	LY75
	ZNF718
	MPP7
	CDC42SE1
	ZNF808
	SELENOT
	GAPT
	COPB1
	MBOAT1
	PDZD8
	MOB4
	KDM3A
	PIP5K1A
	SCARB2
	CCNG2
	VAPA
	ENTPD1
	DDX17
	ACAP2
	ELK4
	FPGT
	ZNF350
	RNF144A
	ZNFX1
	TET3
	SELL
	KIAA1109
	NIN
	NUB1
	STIM1
	MED13L
	WDR7
	RNF213
	AZI2
	INPP4A
	TRIO
	ULK2
	C9orf72
	MPZL1
	VPS13A
	CPPED1
	CMTM6
	GPR141
	SENP6
	INIP
	AL031178.1
	FCGR3A
	TLDC2
	ACTG1
	TNRC6A
	GRAMD1C
	SAMSN1
	AUH
	TNPO1
	EDEM3
	BRD8
	NBPF14
	SLC8A1
	SCAF4
	SLC30A7
	CCDC88A
	ZBTB18
	RIPK2
	TTF1
	TNFSF14
	TGFBRAP1
	CALCOCO2
	ZNF507
	WDR82
	USP50
	UBN1
	APBB1IP
	AP000295.1
	CLEC12A
	TMCO3
	SCLT1
	SLC16A7
	STAM2
	CNEP1R1
	DDIAS
	ST8SIA4
	RAD23B
	PTBP3
	GPRIN3
	TECPR2
	AC007326.4
	RNF144B
	MSH3
	ZFC3H1
	CASS4
	BCL10
	TGOLN2
	LONP2
	TBC1D8
	EXOC1
	AFDN
	NR3C1
	IDI1
	GNAI3
	CAPZA1
	RBM7
	DHRS9
	SLC23A2
	WNK1
	COP1
	SLC49A4
	DDX6
	WDR5B
	ALAS1
	WDFY2
	LETM2
	GPATCH2L
	MAML3
	FMNL2
	AP3S2
	NEMF
	PPP1R12A
	TOB1
	TOR1A
	ATP6V1B2
	ATP13A3
	STRN
	CR1
	AFF4
	SGK1
	H3-3A
	TBK1
	SAP30
	DHFR2
	NR2C2
	BAZ2B
	HEATR5A
	WWC3
	MTHFS
	AMACR
	CHSY1
	SLC25A40
	VPS13D
	PLBD1
	TUT7
	AHCYL2
	SEL1L
	AFTPH
	ARL11
	CSNK2A3
	PLAGL1
	LYN
	SPIDR
	ZNF451
	KCNE3
	PRKDC
	KAT7
	CCDC186
	H3Y2
	CDC73
	ABCC1
	MEF2A
	CS
	POLD3
	AC107871.1
	FLT3
	CCDC125
	AGO1
	PSEN1
	FKBP9
	RNF130
	FOXN2
	RNF13
	TRANK1
	GNS
	APPBP2
	MDM2
	RAPGEF2
	UBE2A
	VBP1
	TMBIM4
	ARCN1
	RMI1
	IKBIP
	NBPF10
	AC118553.2
	DNAJB9
	KIF5B
	SLC2A3
	PMAIP1
	PRDM2
	ATXN3
	ATP11C
	STAG2
	NOCT
	CRKL
	NPIPB3
	HIPK2
	ELF2
	IFIH1
	TUBA4A
	LCOR
	EXOC8
	IL1B
	ZSCAN9
	SLC30A1
	CUL3
	DOCK2
	TACC1
	SLFN12
	AGFG1
	ELAPOR1
	PAG1
	SCAF8
	C16orf72
	PRRC2C
	TMCC3
	SNED1
	GCNT1
	ZYG11B
	F11R
	PRKCA
	UBE2W
	TAGAP
	CDC42BPB
	ZNF613
	AKAP9
	NPEPPS
	RNF139
	CPEB2
	GLB1
	UBR3
	FAR2
	GPAT3
	PHIP
	CHD1
	HSPBAP1
	SGTB
	PRKAR1A
	ARL5B
	PUM2
	CREB3L2
	DOCK4
	PAIP2
	LPAR1
	LACC1
	NECAP1
	HACD4
	ZFX
	PPIP5K2
	ZNF217
	FMR1
	RHOQ
	NBR1
	RALGAPA2
	BBIP1
	FAM243A
	MTR
	RNF103
	MCTP2
	CUL4B
	MBD4
	DOCK11
	HILPDA
	DCUN1D1
	H2BC6
	UEVLD
	ADGRE3
	CTSS
	SPTBN1
	CSAD
	SEC23B
	PRR14L
	VPS41
	TRDMT1
	CUBN
	PFKFB2
	MTMR10
	ZNF354A
	MINDY2
	SMCO4
	CEP295
	ELF1
	KDM7A
	P2RY14
	PPFIA1
	USF3
	TOR1B
	PEX12
	ABLIM1
	TAS2R40
	ZFR
	CNTF
	TNRC6B
	HARS2
	ERBIN
	KCNJ1
	FLI1
	USP10
	DAZAP2
	ARG1
	XRCC4
	STEAP4
	FGL2
	SRSF5
	ANKHD1-EIF4EBP3
	CASP10
	ZNF384
	MKRN2
	DUSP6
	ZNF141
	CLEC5A
	AC090527.2
	PHACTR1
	QTRT2
	PPP1CB
	PDE4B
	ZNF93
	TAB3
	TDRD7
	ZNF445
	ATF7
	UBXN7
	IKZF2
	UBXN4
	SPOPL
	RAB7A
	MTMR6
	GIMAP4
	BTN3A2
	ZBTB34
	CBFB
	PPP4R1
	JAZF1
	IGF2R
	CHST11
	MAN1A1
	NCOA4
	NFXL1
	SUZ12
	CHD7
	PHF21A
	CARD6
	NHLRC3
	SLC25A46
	OSBPL11
	EVI5
	SRBD1
	ZNF224
	TNFSF10
	SNTB2
	TNFRSF10A
	EIF4H
	CCDC170
	RNF38
	TMEM220
	SRGN
	ACTN1
	H2BC21
	DSC2
	KRAS
	PLEK
	ZNF292
	BTN3A1
	PIK3CB
	CPNE8
	PIP5K1B
	AMIGO1
	WDFY3
	DHX40
	HGSNAT
	LONRF1
	OPN3
	MPHOSPH8
	ZNF438
	EFCAB14
	GDE1
	C18orf32
	FBXO22
	LTN1
	DYRK1A
	TLR10
	TLR1
	FBXO38
	PHF12
	LPIN2
	ZNF24
	TMEM170B
	ZNF611
	C1orf56
	CAMK1D
	MLKL
	ASDURF
	CHST15
	N4BP2L2
	ATP2B1
	S100Z
	DTX3L
	MSL1
	TNFRSF10D
	FAM8A1
	SCRN3
	TSPAN2
	SUPT20H
	CTBP2
	SYNE1
	AKAP12
	LTA4H
	FCHSD2
	CSGALNACT2
	RASSF4
	STX7
	PCMTD1
	ZNF8
	CDK14
	FEZ2
	NRBF2
	RAB5A
	TMEM65
	GOLM2
	TCHP
	EGLN1
	URB2
	CCNK
	RAB5IF
	BTN2A1
	SLC35A5
	KPNA6
	TNFSF8
	TATDN2
	TCEANC2
	TMEM60
	MAP3K1
	DCP2
	THAP6
	CD59
	ZDHHC7
	CD46
	REL
	CTBS
	STK26
	VPS35
	CELF1
	QKI
	DPH3
	POLK
	CEP19
	B4GALT5
	TRIM25
	NAIP
	FBXO11
	H4-16
	RP2
	MS4A2
	CKLF-CMTM1
	GAPVD1
	ALCAM
	RALBP1
	TMX4
	RPS6KC1
	LAPTM4A
	CANX
	COPA
	PCNX4
	GFOD1
	IRF9
	KAT6A
	DNAJC3
	ZNF117
	RBBP8
	DDI2
	ZNF697
	HAUS4
	RBM47
	TLR5
	HVCN1
	SPRTN
	SLC25A44
	CEP350
	NPL
	TANK
	RESF1
	PTGS2
	TDRD9
	HIRA
	TENT5A
	UBE2D1
	SNX13
	RB1
	FAM102B
	SLC40A1
	BTK
	UBLCP1
	ROCK1
	RRAGA
	USP9X
	TOX4
	EYA3
	SLC37A3
	RALGAPB
	RELCH
	RUNX2
	MIS18BP1
	TIFA
	SSH2
	SPRY2
	TMEM167A
	USP3
	ARRDC4
	TMEM81
	C5orf58
	DHTKD1
	CD55
	BAZ1A
	TMEM184C
	APAF1
	APLP2
	DACH1
	LIG4
	GPR160
	LPCAT2
	BZW1
	NBPF26
	PNISR
	WASHC4
	MAP1LC3B2
	LEPROT
	UPB1
	XRN2
	RNF19B
	GARRE1
	ATP6AP2
	OSGIN2
	HSDL2
	SGK3
	PHYKPL
	ZNF281
	ARPC5
	DDX21
	PBRM1
	PRKCD
	PPP2R5A
	BUD13
	RCOR3
	SLC35A3
	PPP6R3
	TNFRSF9
	SEC61A2
	GPR84
	AVIL
	SLC6A6
	RNF146
	HHEX
	CYFIP1
	ASPH
	BNIP2
	ANKRD50
	ZC3H13
	PPP1R21
	AC021087.5
	SLC15A2
	CCSAP
	MORC3
	KCNA3
	HELZ
	BOD1L1
	THEMIS2
	GGNBP2
	RTN3
	SHOC2
	ERLIN1
	TM9SF2
	FAM151B
	AL049697.1
	LYST
	DPY19L3
	NFKBIZ
	ARF4
	TSHZ3
	ATP11B
	SNX32
	PRPS2
	TLR8
	DSE
	HOOK3
	DDX3X
	FNDC3A
	AIDA
	SULT1B1
	ZNF230
	ZNF222
	NHSL2
	ARHGAP26
	USP25
	ASXL1
	TBC1D1
	NMNAT1
	TMF1
	UBA3
	HIVEP2
	GBP2
	ARNT
	HMGCS1
	RNASE6
	RNFT1
	CD86
	HDGFL3
	PAN3
	NEK4
	MED13
	NBN
	CPQ
	LRIF1
	TM6SF1
	FHDC1
	LRRN1
	GNL3L
	PIGB
	AP001273.2
	WSB1
	LCP2
	UBE2B
	APH1B
	NCOA2
	GK3P
	MTMR3
	SPATA13
	RASSF5
	SAMD9
	KMT2A
	TMEM131L
	UBR5
	ZNF805
	JAK2
	CD302
	SSH1
	IQGAP2
	WDFY1
	SWT1
	KDM5B
	LSMEM1
	SLC15A4
	CALM2
	ANKS1A
	PAPOLG
	GALNT7
	RPS6KA5
	PECAM1
	CORO1C
	N4BP1
	NCKAP1L
	SLC22A15
	BBX
	DNAJC25
	ODR4
	APOBEC3B
	RLIM
	SPATA6
	NIBAN1
	S100PBP
	RIPOR2
	MYSM1
	PCGF3
	PRDX3
	SMCHD1
	ZNF106
	PRRG4
	PPARGC1B
	TCF12
	ZSCAN29
	STAT5B
	CSNK1G1
	ARHGAP25
	ITPR2
	UBR4
	CASP1
	CASP5
	GABPA
	TXNRD1
	PPM1A
	KLHL8
	RCBTB2
	LCP1
	PPM1B
	MYD88
	AKIRIN1
	ANKRD33B
	HSPE1-MOB4
	ACSL1
	TOPORS
	HEBP1
	SUDS3
	CPED1
	SEC24B
	PAPSS1
	ING2
	SRGAP2B
	TRRAP
	ANXA5
	HSD17B11
	NMI
	AC134669.1
	RPS6KA3
	HERC2
	RAB5B
	FBXW7
	MDN1
	ADD3
	BLZF1
	ZNF655
	ZC3H11A
	FAM160B1
	MCU
	XRN1
	AC022826.2
	RNF169
	CXorf21
	RFLNB
	MTM1
	PP2D1
	PATL1
	MARCHF7
	TMCC1
	NUMB
	NBPF19
	SNX10
	IFNAR1
	UHRF1BP1
	ABHD3
	CLASP1
	STXBP3
	DAPK1
	RASSF2
	CCDC126
	ANTXR2
	SUCO
	NOXRED1
	GALNT4
	SYCP2
	USP32
	NFYA
	XPO4
	MARCHF1
	CYB5R4
	RLF
	MEF2C
	CEACAM1
	BACH1
	ATP6V1A
	RUBCNL
	RRAGD
	PRPF40A
	PIK3CA
	NIPBL
	MED1
	LPGAT1
	SLC16A6
	TMEM154
	CCRL2
	SLC4A7
	AHNAK
	ABCG1
	ATP2A2
	FGD4
	MTMR1
	GLYR1
	STAT3
	TSC1
	PRDM5
	ANKFY1
	LGALS8
	VNN1
	SIPA1L1
	FAM111A
	GPR155
	REST
	HELB
	ARID4A
	TMEM33
	PPP1R3B
	SLC26A8
	CASP4
	SEC24C
	LITAF
	LAMTOR3
	CDV3
	JAG1
	CCPG1
	DIP2A
	SLC5A3
	CCR1
	PEAK1
	HNRNPH2
	CRTAP
	HERC3
	PNRC1
	NDUFB3
	TNPO3
	STAG1
	KDM3B
	CRYBG3
	SPART
	SLC25A24
	MICAL2
	SBF2
	TUFT1
	CEP85L
	ITPRID2
	DAPP1
	MEGF9
	IQGAP1
	SAMD8
	RAB11FIP1
	EFCAB13
	TMOD2
	TMEM268
	CAT
	UBXN2B
	PARP8
	TRIM8
	RALGPS2
	TBL1X
	ADAM17
	FAM120A
	DOP1B
	AHCYL1
	NDEL1
	PHF23
	UBAP1
	GPCPD1
	CNOT11
	CCNYL1
	NBPF12
	CHKA
	RPL36A-HNRNPH2
	PTPRC
	SLC31A1
	TLR4
	ERMP1
	SHPRH
	THRAP3
	SPAST
	PPTC7
	FAF2
	HIPK3
	ATP6V0E1
	ZNF322
	NKTR
	ZNF397
	AREL1
	C6orf89
	HIF1A
	CCDC93
	ZEB1
	NUDT3
	WDR26
	SDCBP
	SPEN
	NUP58
	ARNTL
	CLEC7A
	IL1RL1
	MIB1
	POLI
	SMAD4
	SOAT1
	YPEL5
	PDK1
	SLC7A6OS
	TMLHE
	MX2
	PKD2
	AP1S2
	FOXO3B
	ZNF182
	NUP50
	HDAC9
	ZNF518A
	DIP2B
	SLC51A
	CTNNA1
	SLC7A1
	SMURF2
	GAB1
	CPD
	GOSR1
	STXBP5
	NT5C2
	CHUK
	LMBRD1
	LIPN
	R3HDM2
	MGME1
	FAM71F2
	LRRFIP1
	SKAP2
	DOCK5
	RRM2B
	PPP4R3B
	EPC2
	RAB1A
	KIAA0319
	MPZL2
	EDN1
	HSD17B12
	PAK2
	ARFIP1
	DOCK8
	KLHL15
	ZNF484
	LHX4
	TUG1
	ZFYVE26
	FCGR2B
	GNG10
	SYNE3
	PPP1R15B
	CELF2
	ATF6
	NAB1
	ASH1L
	LXN
	ATXN7
	GNAQ
	DIPK2A
	RB1CC1
	E2F3
	PTP4A1
	LRCH3
	KIAA0825
	ZNF486
	CLEC1A
	MYLIP
	SBNO1
	SERPINB2
	SP110
	TPR
	DCAF12
	ETS2
	B3GNT2
	FYB1
	CARD8
	RICTOR
	VPS8
	IFIT2
	ZSCAN25
	KIAA0040
	GOLPH3L
	GABPB2
	CDC42EP2
	MEGF6
	ATXN2L
	KCTD11
	MAML1
	TMEM184B
	LONRF3
	SNAI1
	DHRS13
	TMEM80
	KISS1R
	AC006978.2
	KIF21B
	IQCN
	PGPEP1
	FLT4
	TSNARE1
	AC018755.2
	KSR1
	MEF2D
	LINC00672
	CYB561A3
	FAM102A
	MYADM
	ATP1A3
	NUP210
	MMP14
	CNP
	CCDC188
	TNRC18
	GLMP
	CYP2S1
	SNX33
	RAB5C
	EEFSEC
	NACC2
	TSPAN4
	IL17RC
	PAQR4
	CTDSP2
	IQSEC2
	SRC
	AC119676.1
	CDK5R1
	TNFRSF1B
	HCFC1
	ZNF324
	DGCR2
	PEX11G
	POU2F1
	ARAP1
	PLEKHG4
	NBEAL2
	VASH1
	ITPRIP
	FLCN
	SERINC2
	MFSD12
	BSDC1
	IQCC
	PDE4A
	INSL3
	C15orf62
	PELI3
	DEF8
	RERE
	PLPPR3
	POU2F2
	LPP
	CSRNP1
	PCDH1
	ADAMTSL4
	PLEKHB2
	KDM4B
	DGLUCY
	CHPF2
	CRY2
	ATG2A
	RSPH9
	PIK3R5
	MAFG
	RAPGEFL1
	SIGLEC15
	H3C14
	MIDN
	GAS6
	SRRM2
	MAP3K3
	MGAT4B
	SULT1A3
	ZMIZ2
	RASA4
	PLXNA1
	CPLANE2
	KCNQ1
	PGAM5
	LDLRAP1
	FAM89B
	MYRF
	FOSL2
	MAPRE3
	ARHGEF2
	JAK3
	RNF187
	RGL2
	PLEKHG2
	AL136531.2
	MYO9B
	CXCL16
	SGSH
	FOXK1
	CCND3
	ALDH4A1
	PHF2
	ITGA5
	PIK3CD
	TEX52
	MBD6
	ORAI3
	ARID1A
	PSRC1
	KLHL36
	GRN
	SIDT2
	CCDC17
	TMEM229B
	EPHX1
	SLC9A1
	H2BC7
	SIN3B
	PTBP1
	NCLN
	FCER1G
	APOL2
	JUNB
	LOXHD1
	FGD2
	ANKRD52
	UFSP1
	DUSP7
	ABTB2
	FLYWCH1
	FXYD6
	CHRNA10
	PGS1
	ATXN7L3
	NTRK1
	LKAAEAR1
	CACNA1I
	CISH
	ERGIC1
	SH3PXD2A
	CREBBP
	POM121
	RAB44
	MGRN1
	TP53INP2
	MTX1
	SARDH
	USB1
	ADAM15
	TTC31
	PTPRN2
	EVI2A
	PLXNA2
	DAG1
	DHCR24
	PXN
	ATP8B3
	NAGA
	TOLLIP
	TM9SF1
	FSCN1
	RNF135
	VMAC
	ZNF609
	ZNF646
	UBFD1
	MAP11
	RHBDF2
	FAM131A
	CRTC1
	ARRB1
	TSPAN18
	UPF1
	SMARCD3
	DBH
	RASL11A
	HYAL2
	CAPN5
	PGAM4
	C11orf68
	TNFSF13
	MIDEAS
	TMEM150B
	ZNF341
	ZCCHC24
	ARHGAP27
	PHKG1
	AC097634.4
	CLSTN3
	MAPKAPK3
	SEMA4B
	ZNF710
	B3GAT1
	NPTXR
	CAVIN3
	RNF40
	PARS2
	NCDN
	AC138969.1
	KATNIP
	CAMK2G
	TIRAP
	LPCAT1
	BMF
	IFITM5
	MAPK13
	IL9R
	KMT2B
	NUDT4B
	ELK1
	PGAP6
	MAP2K7
	CNN2
	CHRM4
	CLDN9
	ZXDC
	SLC35F6
	ZNF768
	PCBP1
	XRCC3
	PIM3
	FOXO3
	ENG
	DNAJB13
	ARMH2
	TRAK1
	PLEKHM1
	ADGRE5
	FBXO41
	FOXO4
	NUTM2G
	SETD1B
	SHPK
	ITPR3
	MAU2
	SPINT1
	STARD8
	LLGL1
	KDM2A
	EPG5
	ZC3HAV1L
	CLCN6
	AC072022.2
	DOT1L
	PLCB3
	SLC45A3
	TUBA4B
	ZNF641
	ZC3H4
	MARK2
	CCDC120
	SLC1A5
	NFKBIE
	SHROOM1
	MAN2A2
	INCA1
	ADCY7
	SSH3
	CSK
	CRABP2
	CTIF
	DNMT3A
	AC068580.4
	TNS3
	MAFB
	IRF2BPL
	MKNK2
	RIPOR1
	EPOR
	TPCN2
	FAM219A
	KCNE5
	MGAT1
	KCNH3
	KCNK13
	TMC8
	TPD52L2
	NHLH1
	NPIPB8
	RPTOR
	FGR
	SFXN5
	AC105052.3
	KIAA0513
	NDOR1
	GPR157
	AL136295.4
	ARHGEF10L
	ORAI2
	ZFAND3
	C15orf39
	ALOX15B
	PHETA1
	SNX11
	ARSG
	OGFR
	SLC12A7
	SEMA4C
	ZFP41
	AKNA
	NDST1
	LILRB1
	LILRA1
	SNAPC2
	CLN6
	STAT5A
	PRRC2A
	P2RY2
	AC037459.1
	FUT4
	ASB13
	AC002996.1
	RGS19
	ZBTB7B
	MAVS
	SZT2
	C10orf95
	ELF4
	MGAT3
	TBC1D14
	LENG8
	ESRRA
	ATP8B2
	ST14
	VSIG4
	RASA4B
	CAMKK1
	TBC1D2
	PPP1R9B
	ZNF512B
	NKIRAS2
	HAAO
	DNASE1L2
	COL9A2
	ST20-MTHFS
	RGL4
	PIK3C2B
	MTHFR
	C16orf54
	GRIN3B
	CELSR2
	SPATC1
	ZXDA
	IRGQ
	FAM43A
	ADAM19
	RARA
	RNF44
	SBNO2
	MYO15B
	STAB1
	NCOR2
	SOWAHD
	LDHD
	CYB561D1
	LRRN2
	LRRC25
	WWP2
	NLRC5
	HDAC4
	AMIGO3
	AL022312.1
	TMEM127
	RAB4B-EGLN2
	B3GNT9
	GMIP
	VPS37C
	CD68
	LILRB2
	TMEM104
	SLC9A3R1
	EPHA1
	ZNF592
	CIITA
	AC011530.1
	PLOD1
	CARD19
	DNAJC5
	ZNF687
	SH2B3
	CIC
	TSPAN14
	RBM14
	FURIN
	SLC25A34
	APOA2
	LSS
	SPNS2
	ZSWIM8
	LPCAT3
	AC099811.2
	ST3GAL4
	TRPM2
	TBC1D3G
	TMEM106A
	ZNF385A
	RREB1
	TMEM185B
	ARID3B
	SPATA2
	CAD
	KCTD13
	IL4R
	TSSK4
	PVR
	POLR2J2
	BORCS8-MEF2B
	SIPA1L3
	SNPH
	PLAGL2
	ST3GAL2
	CFAP126
	ATF6B
	MED12
	PAQR7
	GAA
	DAAM2
	EPN1
	ATXN1L
	TAPBP
	SCAP
	CMIP
	LDLR
	H3C15
	DUSP18
	SLC16A5
	RAP1GAP2
	TLNRD1
	BAZ2A
	GRAMD1A
	SLC35E2B
	RAB43
	LIMK1
	ABCC10
	PTK2B
	SARM1
	TLN1
	PLEKHO2
	SPECC1L
	AP000471.1
	OBSCN
	PDLIM2
	CRK
	ZDHHC18
	RAB40C
	PYGM
	RAB36
	ABAT
	HDAC7
	SLC12A4
	TEPSIN
	SKI
	KCNC3
	NR2F6
	RBP5
	CABIN1
	AVPR2
	CSF1R
	GYS1
	HIPK1
	DTX2
	PRR12
	NLRX1
	IQSEC1
	IFFO2
	MERTK
	PIP5K1C
	VASP
	TTC16
	CHAD
	FBRS
	UBAP1L
	NECTIN1
	ABCA2
	MFSD2A
	TP53I3
	H1-7
	NATD1
	KCND1
	KLF7
	GNA11
	THRA
	C7orf61
	FBLN2
	PINK1
	GPC2
	PCK2
	WAS
	SAPCD2
	PREX1
	STEAP3
	DEPP1
	FAM131B
	ITGAM
	NTNG2
	RIN3
	FP565260.3
	ZC3H3
	PLA2G4B
	GBGT1
	ZNF746
	GRAPL
	AC244197.3
	RUSC2
	TFE3
	CASC3
	SREBF2
	LASP1
	TPRA1
[truncated: 1,126 more rows]
