# Supplementary material for: An Integrated Multi-Omics Analysis Identifies Oxeiptosis-Related Biomarkers in Diabetic Retinopathy
Source: Biomedicines. 2025 Nov 15;13(11):2789. doi: 10.3390/biomedicines13112789 (PMC12650381; doi:10.3390/biomedicines13112789)
Supplement: Supplementary file 1 [file biomedicines-13-02789-s001.zip › Table S4.xlsx]

## Sheet: GO enrichment
id	Term	Category	ListHits	ListTotal	PopHits	PopTotal	p-value	q-value	Enrichment_score	geneID
GO:0022625	cytosolic large ribosomal subunit	cellular_component	9	176	57	18739	2.82935195856832e-09	4.45339998278653e-06	16.8113038277512	RSL1D1;RPL13;RPL35;RPL12;RPL38;RPL32;RPL36AL;RPL28;RPL11
GO:0002181	cytoplasmic translation	biological_process	8	176	88	18739	1.7508868492583e-06	0.00128857207839312	9.67923553719008	RPS17;RPL13;RPL35;RPL12;RPL38;RPL32;RPL28;RPL11
GO:0022626	cytosolic ribosome	cellular_component	8	176	92	18739	2.45598236034266e-06	0.00128857207839312	9.25839920948617	RPS17;RPL13;RPL35;RPL12;RPL38;RPL32;RPL28;RPL11
GO:0003735	structural constituent of ribosome	molecular_function	9	176	159	18739	1.97147391284673e-05	0.0077577498470519	6.02669382504288	RPS17;RPL13;RPL35;RPL12;RPL38;RPL32;RPL36AL;RPL28;RPL11
GO:0006412	translation	biological_process	9	176	169	18739	3.19496939309799e-05	0.0100577636494725	5.67008472296934	RPS17;RPL13;RPL35;RPL12;RPL38;RPL32;RPL36AL;RPL28;RPL11
GO:0048546	digestive tract morphogenesis	biological_process	3	176	14	18739	0.000274728750138878	0.0720705087864323	22.8153409090909	NODAL;PERCC1;EPHB3
GO:0008527	taste receptor activity	molecular_function	3	176	15	18739	0.00034104391204243	0.0766861596506836	21.2943181818182	TAS1R1;TAS2R4;TAS2R5
GO:0042953	lipoprotein transport	biological_process	3	176	16	18739	0.000416854424782525	0.0820161080759619	19.9634232954545	SURF4;LRP1;CD36
GO:0045104	intermediate filament cytoskeleton organization	biological_process	3	176	18	18739	0.000599080858694616	0.104772585731703	17.7452651515152	PPL;PLEC;FAM83H
GO:0043277	apoptotic cell clearance	biological_process	3	176	19	18739	0.000706513523090732	0.111205228534481	16.8113038277512	TGM2;LRP1;CD36
GO:0045296	cadherin binding	molecular_function	10	176	318	18739	0.000872463825880465	0.124841641994168	3.34816323613493	PPL;FASN;FLNA;NUDC;RSL1D1;CBL;PLEC;H3C12;MMP24;DCHS1
GO:0034605	cellular response to heat	biological_process	4	176	47	18739	0.000978890309675934	0.125278747478518	9.06141199226306	CXCL10;TRPV4;TFEC;PRKACA
GO:0000287	magnesium ion binding	molecular_function	8	176	223	18739	0.00124794033250073	0.125278747478518	3.8196086424786	PLSCR3;MAST3;NEK6;PRKACA;ATP11A;IRAK3;RPS6KA1;EXTL3
GO:0003162	atrioventricular node development	biological_process	2	176	6	18739	0.00128350069275732	0.125278747478518	35.4905303030303	NOTCH1;NOTCH2
GO:0042138	meiotic DNA double-strand break formation	biological_process	2	176	6	18739	0.00128350069275732	0.125278747478518	35.4905303030303	C11orf80;HORMAD1
GO:1990254	keratin filament binding	molecular_function	2	176	6	18739	0.00128350069275732	0.125278747478518	35.4905303030303	EPPK1;FAM83H
GO:0045662	negative regulation of myoblast differentiation	biological_process	3	176	24	18739	0.00142571948003981	0.125278747478518	13.3089488636364	NOTCH1;CXCL10;DDIT3
GO:0009612	response to mechanical stimulus	biological_process	4	176	52	18739	0.00143266674371875	0.125278747478518	8.19012237762238	FOSB;PPL;P2RX7;TRPV4
GO:0032713	negative regulation of interleukin-4 production	biological_process	2	176	7	18739	0.00178580937805119	0.133850664812027	30.4204545454545	CD83;DDIT3
GO:0034405	response to fluid shear stress	biological_process	2	176	7	18739	0.00178580937805119	0.133850664812027	30.4204545454545	PKD1;P2RX7
GO:0072574	hepatocyte proliferation	biological_process	2	176	7	18739	0.00178580937805119	0.133850664812027	30.4204545454545	NOTCH2;RPS6KA1
GO:0005261	monoatomic cation channel activity	molecular_function	3	176	27	18739	0.002018280340081	0.143257768795346	11.8301767676768	PIEZO1;PKD1;TRPV4
GO:0005925	focal adhesion	cellular_component	11	176	424	18739	0.00227823624622596	0.143257768795346	2.76223466981132	FLNA;RPS17;TGM2;CDC42EP1;CBL;PLEC;LRP1;RPL12;TRPV4;RPL38;PEAK3
GO:0016020	membrane	cellular_component	45	176	3174	18739	0.00234241819372537	0.143257768795346	1.50952161024231	VAMP8;HECTD4;TAS1R1;PPL;TAS2R4;NENF;NPIPB4;FASN;INTS5;SLC6A12;AGO3;HRK;TMEM144;H4C4;FLNA;RPS17;TMPPE;KRT10;RSL1D1;HELZ2;RPL13;RPL35;TOR4A;PKD1;LRP1;CELSR3;FABP6;RPL12;P2RX7;TAS2R5;TRPV4;ADGRA2;CD36;RPL32;PPP1R14C;H3C12;PNPLA1;ATP11A;NOTCH2;CHST13;RPL28;EPPK1;RPL11;DCHS1;TSPAN16
GO:0030056	hemidesmosome	cellular_component	2	176	8	18739	0.00236639262304892	0.143257768795346	26.6178977272727	PLEC;EPPK1
GO:0150094	amyloid-beta clearance by cellular catabolic process	biological_process	2	176	8	18739	0.00236639262304892	0.143257768795346	26.6178977272727	LRP1;CD36
GO:0021915	neural tube development	biological_process	3	176	30	18739	0.00274426292703455	0.159980364709347	10.6471590909091	NOTCH1;PKD1;DCHS1
GO:0007131	reciprocal meiotic recombination	biological_process	3	176	31	18739	0.00301749634537114	0.163777215434972	10.3037023460411	C11orf80;SHOC1;ATM
GO:0042788	polysomal ribosome	cellular_component	3	176	31	18739	0.00301749634537114	0.163777215434972	10.3037023460411	RPL38;RPL32;RPL11
GO:0046513	ceramide biosynthetic process	biological_process	3	176	33	18739	0.00361268587515103	0.184154602002189	9.67923553719008	SGMS2;P2RX7;PNPLA1
GO:0018105	peptidyl-serine phosphorylation	biological_process	6	176	159	18739	0.0039396497504089	0.184154602002189	4.01779588336192	MAST3;NEK6;PKD1;PRKACA;ATM;RPS6KA1
GO:0010506	regulation of autophagy	biological_process	4	176	70	18739	0.00425818125808845	0.184154602002189	6.08409090909091	CRYBA1;SOGA1;DDIT3;ATM
GO:0042060	wound healing	biological_process	4	176	70	18739	0.00425818125808845	0.184154602002189	6.08409090909091	PPL;PLEC;NOTCH2;EPPK1
GO:0010831	positive regulation of myotube differentiation	biological_process	2	176	11	18739	0.00456291580564508	0.184154602002189	19.3584710743802	PIEZO1;ATP11A
GO:0019911	structural constituent of myelin sheath	molecular_function	2	176	11	18739	0.00456291580564508	0.184154602002189	19.3584710743802	MARVELD1;GPM6B
GO:0060674	placenta blood vessel development	biological_process	2	176	11	18739	0.00456291580564508	0.184154602002189	19.3584710743802	PKD1;NOTCH2
GO:0061314	Notch signaling involved in heart development	biological_process	2	176	11	18739	0.00456291580564508	0.184154602002189	19.3584710743802	NOTCH1;NOTCH2
GO:0072091	regulation of stem cell proliferation	biological_process	2	176	11	18739	0.00456291580564508	0.184154602002189	19.3584710743802	NOTCH1;AGO3
GO:2000772	regulation of cellular senescence	biological_process	2	176	11	18739	0.00456291580564508	0.184154602002189	19.3584710743802	RSL1D1;NEK6
GO:0034472	snRNA 3'-end processing	biological_process	2	176	12	18739	0.00544182711852677	0.20891307035515	17.7452651515152	INTS5;TOE1
GO:2001046	positive regulation of integrin-mediated signaling pathway	biological_process	2	176	12	18739	0.00544182711852677	0.20891307035515	17.7452651515152	FLNA;NID1
GO:0030246	carbohydrate binding	molecular_function	6	176	174	18739	0.00608497090235308	0.214054983100258	3.67143	H6PD;CLEC6A;SIGLEC11;MGAM;PKD1;CLEC12B
GO:0010467	gene expression	biological_process	5	176	123	18739	0.00612084373191294	0.214054983100258	4.32811345158906	GNAT2;TGM2;PLEC;DDIT3;H3C12
GO:0019233	sensory perception of pain	biological_process	3	176	40	18739	0.0062357859448686	0.214054983100258	7.98536931818182	P2RX7;POMK;OPRL1
GO:0010818	T cell chemotaxis	biological_process	2	176	13	18739	0.0063917307533114	0.214054983100258	16.3802447552448	PLEC;CXCL10
GO:0017121	plasma membrane phospholipid scrambling	biological_process	2	176	13	18739	0.0063917307533114	0.214054983100258	16.3802447552448	PLSCR3;P2RX7
GO:0050982	detection of mechanical stimulus	biological_process	2	176	13	18739	0.0063917307533114	0.214054983100258	16.3802447552448	PIEZO1;PKD1
GO:0005509	calcium ion binding	molecular_function	14	176	702	18739	0.00656926139662257	0.214650076161226	2.12336506086506	MYOF;PLSCR3;NOTCH1;TGM2;NID1;CBL;CLEC6A;LRP1;CELSR3;FBN2;SELENON;NOTCH2;GPD2;DCHS1
GO:0001580	detection of chemical stimulus involved in sensory perception of bitter taste	biological_process	3	176	41	18739	0.00668224506473955	0.214650076161226	7.79060421286031	GNAT2;TAS2R4;TAS2R5
GO:0030501	positive regulation of bone mineralization	biological_process	3	176	42	18739	0.00714725690341142	0.224995647319392	7.60511363636363	GPM6B;P2RX7;FBN2
GO:0070986	left/right axis specification	biological_process	2	176	14	18739	0.00741123108717348	0.228730935906099	15.2102272727273	NOTCH1;NOTCH2
GO:0005856	cytoskeleton	cellular_component	10	176	434	18739	0.00806056511503652	0.238881263369583	2.45326246334311	PPL;KRT10;CDC42EP1;INPP5D;TBCEL;MARVELD1;LRP1;TENM1;FGD6;EPPK1
GO:0005041	low-density lipoprotein particle receptor activity	molecular_function	2	176	15	18739	0.0084989521910398	0.238881263369583	14.1962121212121	LRP1;CD36
GO:0051290	protein heterotetramerization	biological_process	2	176	15	18739	0.0084989521910398	0.238881263369583	14.1962121212121	KRT10;PKD1
GO:0090557	establishment of endothelial intestinal barrier	biological_process	2	176	15	18739	0.0084989521910398	0.238881263369583	14.1962121212121	FASN;PTPRS
GO:0098742	cell-cell adhesion via plasma-membrane adhesion molecules	biological_process	2	176	15	18739	0.0084989521910398	0.238881263369583	14.1962121212121	MMP24;DCHS1
GO:0042981	regulation of apoptotic process	biological_process	6	176	190	18739	0.00920039260688728	0.249092920667366	3.36226076555024	BEX2;PLSCR3;TGM2;RSL1D1;CXCL10;ATM
GO:0030889	negative regulation of B cell proliferation	biological_process	2	176	16	18739	0.00965353758621941	0.249092920667366	13.3089488636364	INPP5D;ATM
GO:0044849	estrous cycle	biological_process	2	176	16	18739	0.00965353758621941	0.249092920667366	13.3089488636364	EGR1;OPRL1
GO:0045779	negative regulation of bone resorption	biological_process	2	176	16	18739	0.00965353758621941	0.249092920667366	13.3089488636364	INPP5D;P2RX7
GO:0060314	regulation of ryanodine-sensitive calcium-release channel activity	biological_process	2	176	16	18739	0.00965353758621941	0.249092920667366	13.3089488636364	SELENON;PRKACA
GO:0003723	RNA binding	molecular_function	22	176	1381	18739	0.0103563825790547	0.260799634726078	1.69614409847936	ZNF239;FASN;AGO3;TENT5C;H4C4;FLNA;RPS17;RSL1D1;HELZ2;RPL13;RPL35;GPATCH4;PLEC;LRP1;RP9;RPL12;RPL38;RPL32;RPL28;EPPK1;RPL11;GAR1
GO:0003184	pulmonary valve morphogenesis	biological_process	2	176	17	18739	0.0108736500038269	0.260799634726078	12.5260695187166	NOTCH1;NOTCH2
GO:0031668	cellular response to extracellular stimulus	biological_process	2	176	17	18739	0.0108736500038269	0.260799634726078	12.5260695187166	PLEC;P2RX7
GO:0042813	Wnt receptor activity	molecular_function	2	176	17	18739	0.0108736500038269	0.260799634726078	12.5260695187166	NID1;PKD1
GO:0043525	positive regulation of neuron apoptotic process	biological_process	3	176	49	18739	0.0109356898932155	0.260799634726078	6.51866883116883	DDIT3;ATM;CASP2
GO:0007204	positive regulation of cytosolic calcium ion concentration	biological_process	5	176	145	18739	0.0119819929772566	0.265786758129561	3.67143	GNAT2;PKD1;TRPV4;CD36;TAC4
GO:0003091	renal water homeostasis	biological_process	2	176	18	18739	0.0121579711469685	0.265786758129561	11.8301767676768	CYP4F2;PRKACA
GO:0006977	DNA damage response, signal transduction by p53 class mediator resulting in cell cycle arrest	biological_process	2	176	18	18739	0.0121579711469685	0.265786758129561	11.8301767676768	ATM;CASP2
GO:0043395	heparan sulfate proteoglycan binding	molecular_function	2	176	18	18739	0.0121579711469685	0.265786758129561	11.8301767676768	LRP1;PTPRS
GO:0046579	positive regulation of Ras protein signal transduction	biological_process	2	176	18	18739	0.0121579711469685	0.265786758129561	11.8301767676768	NOTCH1;NOTCH2
GO:0061136	regulation of proteasomal protein catabolic process	biological_process	2	176	18	18739	0.0121579711469685	0.265786758129561	11.8301767676768	PKD1;PRKACA
GO:0043388	positive regulation of DNA binding	biological_process	2	176	19	18739	0.01350520145566	0.283978648804834	11.2075358851675	SUMO4;MMP9
GO:0032092	positive regulation of protein binding	biological_process	3	176	53	18739	0.0135313841552494	0.283978648804834	6.02669382504288	PKD1;LRP1;RPL11
GO:0051209	release of sequestered calcium ion into cytosol	biological_process	3	176	53	18739	0.0135313841552494	0.283978648804834	6.02669382504288	FLNA;P2RX7;DDIT3
GO:0005694	chromosome	cellular_component	6	176	208	18739	0.0139111019447816	0.288106242909029	3.07129589160839	MYCL;RSL1D1;C11orf80;SHOC1;ZBTB38;HORMAD1
GO:0022038	corpus callosum development	biological_process	2	176	20	18739	0.0149140598744481	0.295356881547726	10.6471590909091	PTPRS;EPHB3
GO:0045785	positive regulation of cell adhesion	biological_process	3	176	56	18739	0.0156887511121043	0.295356881547726	5.70383522727273	TGM2;NID1;ATM
GO:0001892	embryonic placenta development	biological_process	2	176	21	18739	0.0163832836227043	0.295356881547726	10.1401515151515	NODAL;PKD1
GO:0038024	cargo receptor activity	molecular_function	2	176	21	18739	0.0163832836227043	0.295356881547726	10.1401515151515	SURF4;LRP1
GO:0048754	branching morphogenesis of an epithelial tube	biological_process	2	176	21	18739	0.0163832836227043	0.295356881547726	10.1401515151515	NOTCH1;PKD1
GO:0014070	response to organic cyclic compound	biological_process	3	176	57	18739	0.0164483612507683	0.295356881547726	5.60376794258373	GNAT2;CD83;SLC10A1
GO:0001824	blastocyst development	biological_process	2	176	22	18739	0.0179116279675619	0.295356881547726	9.67923553719008	RPL13;HORMAD1
GO:0070498	interleukin-1-mediated signaling pathway	biological_process	2	176	22	18739	0.0179116279675619	0.295356881547726	9.67923553719008	EGR1;IRAK3
GO:0043065	positive regulation of apoptotic process	biological_process	7	176	284	18739	0.0180100428142619	0.295356881547726	2.6242997759283	HRK;TGM2;INPP5D;ATM;NOTCH2;CASP2;MMP9
GO:0006959	humoral immune response	biological_process	3	176	60	18739	0.0188493461677076	0.295356881547726	5.32357954545455	NOTCH1;CD83;NOTCH2
GO:0032731	positive regulation of interleukin-1 beta production	biological_process	3	176	60	18739	0.0188493461677076	0.295356881547726	5.32357954545455	P2RX7;EGR1;CD36
GO:0043087	regulation of GTPase activity	biological_process	3	176	60	18739	0.0188493461677076	0.295356881547726	5.32357954545455	PLXNB2;FGD6;EPHB3
GO:0005929	cilium	cellular_component	6	176	223	18739	0.0189525443952779	0.295356881547726	2.86470648185895	CEP295NL;CBL;PKD1;TRPV4;NOTCH2;DRC3
GO:0007130	synaptonemal complex assembly	biological_process	2	176	23	18739	0.019497865999469	0.295356881547726	9.25839920948617	SHOC1;HORMAD1
GO:0097150	neuronal stem cell population maintenance	biological_process	2	176	23	18739	0.019497865999469	0.295356881547726	9.25839920948617	NOTCH1;MMP24
GO:0002437	inflammatory response to antigenic stimulus	biological_process	2	176	24	18739	0.0211407884103261	0.295356881547726	8.87263257575758	NOTCH1;NOTCH2
GO:0033038	bitter taste receptor activity	molecular_function	2	176	24	18739	0.0211407884103261	0.295356881547726	8.87263257575758	TAS2R4;TAS2R5
GO:0034704	calcium channel complex	cellular_component	2	176	24	18739	0.0211407884103261	0.295356881547726	8.87263257575758	PKD1;PRKACA
GO:0060907	positive regulation of macrophage cytokine production	biological_process	2	176	24	18739	0.0211407884103261	0.295356881547726	8.87263257575758	P2RX7;CD36
GO:0001947	heart looping	biological_process	3	176	64	18739	0.0223368058538396	0.295356881547726	4.99085582386364	NOTCH1;NODAL;NOTCH2
GO:0010977	negative regulation of neuron projection development	biological_process	3	176	64	18739	0.0223368058538396	0.295356881547726	4.99085582386364	FLNA;TRPV4;PTPRS
GO:0010332	response to gamma radiation	biological_process	2	176	25	18739	0.0228392032741831	0.295356881547726	8.51772727272727	CBL;CXCL10
GO:0048565	digestive tract development	biological_process	2	176	25	18739	0.0228392032741831	0.295356881547726	8.51772727272727	PKD1;DCHS1
GO:0090200	positive regulation of release of cytochrome c from mitochondria	biological_process	2	176	25	18739	0.0228392032741831	0.295356881547726	8.51772727272727	HRK;MMP9
GO:0071222	cellular response to lipopolysaccharide	biological_process	5	176	173	18739	0.0238200023765829	0.295356881547726	3.07721361008933	PLSCR3;CXCL10;CD36;IRAK3;MMP9
GO:0005882	intermediate filament	cellular_component	4	176	116	18739	0.0238974854240136	0.295356881547726	3.67143	PPL;KRT10;PLEC;EPPK1
GO:0005044	scavenger receptor activity	molecular_function	2	176	26	18739	0.0245919358304637	0.295356881547726	8.19012237762238	LRP1;CD36
GO:0045742	positive regulation of epidermal growth factor receptor signaling pathway	biological_process	2	176	26	18739	0.0245919358304637	0.295356881547726	8.19012237762238	CBL;MMP9
GO:0071480	cellular response to gamma radiation	biological_process	2	176	26	18739	0.0245919358304637	0.295356881547726	8.19012237762238	EGR1;ATM
GO:0000981	DNA-binding transcription factor activity, RNA polymerase II-specific	molecular_function	18	176	1166	18739	0.0261064032777495	0.295356881547726	1.64364377046624	ZNF32;FOSB;ZNF239;MYCL;ZNF213;HOXB7;ZNF66;ZBTB37;ZNF165;EGR1;TFEC;DDIT3;ZNF460;ZBTB38;ZNF621;AHR;RFX7;ZNF587
GO:0045109	intermediate filament organization	biological_process	3	176	68	18739	0.0261518955155777	0.295356881547726	4.69727606951872	KRT10;PLEC;EPPK1
GO:0018149	peptide cross-linking	biological_process	2	176	27	18739	0.0263978282696943	0.295356881547726	7.88678451178451	TGM2;KRT10
GO:0021510	spinal cord development	biological_process	2	176	27	18739	0.0263978282696943	0.295356881547726	7.88678451178451	PKD1;PTPRS
GO:0032200	telomere organization	biological_process	2	176	27	18739	0.0263978282696943	0.295356881547726	7.88678451178451	H4C4;H3C12
GO:0043209	myelin sheath	cellular_component	2	176	27	18739	0.0263978282696943	0.295356881547726	7.88678451178451	GPM6B;PLEC
GO:0043621	protein self-association	molecular_function	3	176	70	18739	0.0281821104963571	0.295356881547726	4.56306818181818	PLSCR3;PLEC;PEAK3
GO:0004712	protein serine/threonine/tyrosine kinase activity	molecular_function	2	176	29	18739	0.0301645450462803	0.295356881547726	7.34286833855799	PRKACA;RPS6KA1
GO:0070821	tertiary granule membrane	cellular_component	3	176	72	18739	0.0302938223224299	0.295356881547726	4.43631628787879	VAMP8;MGAM;ATP11A
GO:0071260	cellular response to mechanical stimulus	biological_process	3	176	72	18739	0.0302938223224299	0.295356881547726	4.43631628787879	PIEZO1;PLEC;CASP2
GO:0006355	regulation of DNA-templated transcription	biological_process	10	176	537	18739	0.0306292398202979	0.295356881547726	1.98271119011342	NOTCH1;HOXB7;ZNF66;MLLT6;KMT2D;DDIT3;SRCAP;ZNF460;ZBTB38;AHR
GO:0048741	skeletal muscle fiber development	biological_process	2	176	30	18739	0.0321231366262264	0.295356881547726	7.09810606060606	PLEC;SELENON
GO:0035987	endodermal cell differentiation	biological_process	2	176	31	18739	0.0341304221628372	0.295356881547726	6.8691348973607	NODAL;MMP9
GO:0048873	homeostasis of number of cells within a tissue	biological_process	2	176	31	18739	0.0341304221628372	0.295356881547726	6.8691348973607	NOTCH1;P2RX7
GO:0001503	ossification	biological_process	3	176	76	18739	0.0347603861638508	0.295356881547726	4.2028259569378	GPM6B;PAM16;RPL38
GO:0001889	liver development	biological_process	3	176	76	18739	0.0347603861638508	0.295356881547726	4.2028259569378	NOTCH1;NODAL;PKD1
GO:0000786	nucleosome	cellular_component	4	176	131	18739	0.0351491466986349	0.295356881547726	3.25104094378904	H4C4;TGM2;SRCAP;H3C12
GO:0005504	fatty acid binding	molecular_function	2	176	32	18739	0.0361853254737234	0.295356881547726	6.65447443181818	FABP6;CD36
GO:0006611	protein export from nucleus	biological_process	2	176	32	18739	0.0361853254737234	0.295356881547726	6.65447443181818	PKD1;PRKACA
GO:0008015	blood circulation	biological_process	2	176	32	18739	0.0361853254737234	0.295356881547726	6.65447443181818	MYOF;CXCL10
GO:0046982	protein heterodimerization activity	molecular_function	7	176	330	18739	0.0366039507568615	0.295356881547726	2.25848829201102	H4C4;KRT10;DDIT3;TENM1;H3C12;IRAK3;AHR
GO:0036126	sperm flagellum	cellular_component	3	176	78	18739	0.0371143694457212	0.295356881547726	4.09506118881119	DNAH1;PRKACA;DRC3
GO:0008360	regulation of cell shape	biological_process	4	176	134	18739	0.0377110593261402	0.295356881547726	3.17825644504749	PLXNB2;CDC42EP1;FGD6;PEAK3
GO:0002040	sprouting angiogenesis	biological_process	2	176	34	18739	0.040433759073704	0.295356881547726	6.26303475935829	NOTCH1;ADGRA2
GO:0007005	mitochondrion organization	biological_process	3	176	81	18739	0.0407947205049578	0.295356881547726	3.94339225589226	P2RX7;SELENON;SLC25A36
GO:0032956	regulation of actin cytoskeleton organization	biological_process	3	176	81	18739	0.0407947205049578	0.295356881547726	3.94339225589226	GPM6B;LRP1;PEAK3
GO:0000978	RNA polymerase II cis-regulatory region sequence-specific DNA binding	molecular_function	17	176	1147	18739	0.0419148939425851	0.295356881547726	1.57804450344773	ZNF32;FOSB;ZNF239;MYCL;ZNF213;HOXB7;ZNF66;ZBTB37;ZNF165;EGR1;TFEC;DDIT3;ZNF460;ZBTB38;ZNF621;RFX7;ZNF587
GO:0001701	in utero embryonic development	biological_process	5	176	202	18739	0.0421381282134043	0.295356881547726	2.63543541854185	NOTCH1;TENT5C;PKD1;ATP11A;NOTCH2
GO:0008340	determination of adult lifespan	biological_process	2	176	35	18739	0.0426252147927115	0.295356881547726	6.08409090909091	INPP5D;ATM
GO:0030326	embryonic limb morphogenesis	biological_process	2	176	35	18739	0.0426252147927115	0.295356881547726	6.08409090909091	FBN2;NOTCH2
GO:0071526	semaphorin-plexin signaling pathway	biological_process	2	176	35	18739	0.0426252147927115	0.295356881547726	6.08409090909091	FLNA;PLXNB2
GO:0030280	structural constituent of skin epidermis	molecular_function	2	176	36	18739	0.0448601387576425	0.295356881547726	5.91508838383838	KRT10;PNPLA1
GO:0001405	PAM complex, Tim23 associated import motor	cellular_component	1	176	5	18739	0.0460918273670911	0.295356881547726	21.2943181818182	PAM16
GO:0001520	outer dense fiber	cellular_component	1	176	5	18739	0.0460918273670911	0.295356881547726	21.2943181818182	AK1
GO:0001537	N-acetylgalactosamine 4-O-sulfotransferase activity	molecular_function	1	176	5	18739	0.0460918273670911	0.295356881547726	21.2943181818182	CHST13
GO:0003209	cardiac atrium morphogenesis	biological_process	1	176	5	18739	0.0460918273670911	0.295356881547726	21.2943181818182	NOTCH1
GO:0006072	glycerol-3-phosphate metabolic process	biological_process	1	176	5	18739	0.0460918273670911	0.295356881547726	21.2943181818182	GPD2
GO:0006172	ADP biosynthetic process	biological_process	1	176	5	18739	0.0460918273670911	0.295356881547726	21.2943181818182	AK1
GO:0007195	adenylate cyclase-inhibiting dopamine receptor signaling pathway	biological_process	1	176	5	18739	0.0460918273670911	0.295356881547726	21.2943181818182	FLNA
GO:0007635	chemosensory behavior	biological_process	1	176	5	18739	0.0460918273670911	0.295356881547726	21.2943181818182	TAS2R5
GO:0009957	epidermal cell fate specification	biological_process	1	176	5	18739	0.0460918273670911	0.295356881547726	21.2943181818182	NOTCH1
GO:0010430	fatty acid omega-oxidation	biological_process	1	176	5	18739	0.0460918273670911	0.295356881547726	21.2943181818182	CYP4F2
GO:0014834	skeletal muscle satellite cell maintenance involved in skeletal muscle regeneration	biological_process	1	176	5	18739	0.0460918273670911	0.295356881547726	21.2943181818182	SELENON
GO:0016314	phosphatidylinositol-3,4,5-trisphosphate 3-phosphatase activity	molecular_function	1	176	5	18739	0.0460918273670911	0.295356881547726	21.2943181818182	INPP5D
GO:0016500	protein-hormone receptor activity	molecular_function	1	176	5	18739	0.0460918273670911	0.295356881547726	21.2943181818182	EXTL3
GO:0018685	alkane 1-monooxygenase activity	molecular_function	1	176	5	18739	0.0460918273670911	0.295356881547726	21.2943181818182	CYP4F2
GO:0030547	signaling receptor inhibitor activity	molecular_function	1	176	5	18739	0.0460918273670911	0.295356881547726	21.2943181818182	CLEC12B
GO:0032310	prostaglandin secretion	biological_process	1	176	5	18739	0.0460918273670911	0.295356881547726	21.2943181818182	P2RX7
GO:0032792	negative regulation of CREB transcription factor activity	biological_process	1	176	5	18739	0.0460918273670911	0.295356881547726	21.2943181818182	DDIT3
GO:0035279	miRNA-mediated gene silencing by mRNA destabilization	biological_process	1	176	5	18739	0.0460918273670911	0.295356881547726	21.2943181818182	AGO3
GO:0035634	response to stilbenoid	biological_process	1	176	5	18739	0.0460918273670911	0.295356881547726	21.2943181818182	CD36
GO:0036156	inner dynein arm	cellular_component	1	176	5	18739	0.0460918273670911	0.295356881547726	21.2943181818182	DNAH1
GO:0042360	vitamin E metabolic process	biological_process	1	176	5	18739	0.0460918273670911	0.295356881547726	21.2943181818182	CYP4F2
GO:0043045	post-fertilization epigenetic regulation of gene expression	biological_process	1	176	5	18739	0.0460918273670911	0.295356881547726	21.2943181818182	ZDBF2
GO:0043308	eosinophil degranulation	biological_process	1	176	5	18739	0.0460918273670911	0.295356881547726	21.2943181818182	VAMP8
GO:0045794	negative regulation of cell volume	biological_process	1	176	5	18739	0.0460918273670911	0.295356881547726	21.2943181818182	P2RX7
GO:0048248	CXCR3 chemokine receptor binding	molecular_function	1	176	5	18739	0.0460918273670911	0.295356881547726	21.2943181818182	CXCL10
GO:0048318	axial mesoderm development	biological_process	1	176	5	18739	0.0460918273670911	0.295356881547726	21.2943181818182	RPL38
GO:0050974	detection of mechanical stimulus involved in sensory perception	biological_process	1	176	5	18739	0.0460918273670911	0.295356881547726	21.2943181818182	LHFPL5
GO:0051177	meiotic sister chromatid cohesion	biological_process	1	176	5	18739	0.0460918273670911	0.295356881547726	21.2943181818182	HORMAD1
GO:0060137	maternal process involved in parturition	biological_process	1	176	5	18739	0.0460918273670911	0.295356881547726	21.2943181818182	NODAL
GO:0060341	regulation of cellular localization	biological_process	1	176	5	18739	0.0460918273670911	0.295356881547726	21.2943181818182	KIAA1614
GO:0060354	negative regulation of cell adhesion molecule production	biological_process	1	176	5	18739	0.0460918273670911	0.295356881547726	21.2943181818182	NOTCH1
GO:0060662	salivary gland cavitation	biological_process	1	176	5	18739	0.0460918273670911	0.295356881547726	21.2943181818182	TGM2
GO:0060956	endocardial cell differentiation	biological_process	1	176	5	18739	0.0460918273670911	0.295356881547726	21.2943181818182	NOTCH1
GO:0061073	ciliary body morphogenesis	biological_process	1	176	5	18739	0.0460918273670911	0.295356881547726	21.2943181818182	NOTCH2
GO:0071359	cellular response to dsRNA	biological_process	1	176	5	18739	0.0460918273670911	0.295356881547726	21.2943181818182	P2RX7
GO:0071504	cellular response to heparin	biological_process	1	176	5	18739	0.0460918273670911	0.295356881547726	21.2943181818182	EGR1
GO:0072177	mesonephric duct development	biological_process	1	176	5	18739	0.0460918273670911	0.295356881547726	21.2943181818182	PKD1
GO:0072538	T-helper 17 type immune response	biological_process	1	176	5	18739	0.0460918273670911	0.295356881547726	21.2943181818182	NOTCH1
GO:0097107	postsynaptic density assembly	biological_process	1	176	5	18739	0.0460918273670911	0.295356881547726	21.2943181818182	C1QL3
GO:0097199	cysteine-type endopeptidase activity involved in apoptotic signaling pathway	molecular_function	1	176	5	18739	0.0460918273670911	0.295356881547726	21.2943181818182	CASP2
GO:0097325	melanocyte proliferation	biological_process	1	176	5	18739	0.0460918273670911	0.295356881547726	21.2943181818182	CLEC12B
GO:0097356	perinucleolar compartment	cellular_component	1	176	5	18739	0.0460918273670911	0.295356881547726	21.2943181818182	EPPK1
GO:0106072	negative regulation of adenylate cyclase-activating G protein-coupled receptor signaling pathway	biological_process	1	176	5	18739	0.0460918273670911	0.295356881547726	21.2943181818182	OPRL1
GO:0140346	phosphatidylserine flippase activity	molecular_function	1	176	5	18739	0.0460918273670911	0.295356881547726	21.2943181818182	ATP11A
GO:0140537	transcription regulator activator activity	molecular_function	1	176	5	18739	0.0460918273670911	0.295356881547726	21.2943181818182	NOTCH1
GO:1902396	protein localization to bicellular tight junction	biological_process	1	176	5	18739	0.0460918273670911	0.295356881547726	21.2943181818182	FLNA
GO:1904354	negative regulation of telomere capping	biological_process	1	176	5	18739	0.0460918273670911	0.295356881547726	21.2943181818182	ATM
GO:1904358	positive regulation of telomere maintenance via telomere lengthening	biological_process	1	176	5	18739	0.0460918273670911	0.295356881547726	21.2943181818182	ATM
GO:1990379	lipid transport across blood-brain barrier	biological_process	1	176	5	18739	0.0460918273670911	0.295356881547726	21.2943181818182	CD36
GO:1990779	glycoprotein Ib-IX-V complex	cellular_component	1	176	5	18739	0.0460918273670911	0.295356881547726	21.2943181818182	FLNA
GO:2000340	positive regulation of chemokine (C-X-C motif) ligand 1 production	biological_process	1	176	5	18739	0.0460918273670911	0.295356881547726	21.2943181818182	TRPV4
GO:2000491	positive regulation of hepatic stellate cell activation	biological_process	1	176	5	18739	0.0460918273670911	0.295356881547726	21.2943181818182	RPS6KA1
GO:2001268	negative regulation of cysteine-type endopeptidase activity involved in apoptotic signaling pathway	biological_process	1	176	5	18739	0.0460918273670911	0.295356881547726	21.2943181818182	MMP9
GO:0032007	negative regulation of TOR signaling	biological_process	2	176	37	18739	0.0471375314162128	0.295356881547726	5.75522113022113	CRYBA1;RPS6KA1
GO:0048477	oogenesis	biological_process	2	176	37	18739	0.0471375314162128	0.295356881547726	5.75522113022113	KMT2D;HORMAD1
GO:0070374	positive regulation of ERK1 and ERK2 cascade	biological_process	5	176	210	18739	0.0483578424385779	0.295356881547726	2.53503787878788	NOTCH1;NODAL;TRPV4;CD36;NOTCH2
GO:0030513	positive regulation of BMP signaling pathway	biological_process	2	176	38	18739	0.0494564079677189	0.295356881547726	5.60376794258373	NOTCH1;NOTCH2
GO:0042594	response to starvation	biological_process	2	176	38	18739	0.0494564079677189	0.295356881547726	5.60376794258373	CBL;DDIT3
GO:0035264	multicellular organism growth	biological_process	3	176	88	18739	0.0500676758874939	0.295356881547726	3.62971332644628	PLEC;ATM;NOTCH2
GO:0000794	condensed nuclear chromosome	cellular_component	2	176	39	18739	0.0518157981767274	0.295356881547726	5.46008158508159	AGO3;SHOC1
GO:0035579	specific granule membrane	cellular_component	3	176	90	18739	0.0528899053247544	0.295356881547726	3.54905303030303	VAMP8;CD36;ATP11A
GO:0043409	negative regulation of MAPK cascade	biological_process	2	176	40	18739	0.0542147461889305	0.295356881547726	5.32357954545455	DUSP4;P2RX7
GO:1904646	cellular response to amyloid-beta	biological_process	2	176	40	18739	0.0542147461889305	0.295356881547726	5.32357954545455	LRP1;CD36
GO:0000425	pexophagy	biological_process	1	176	6	18739	0.0550534927019571	0.295356881547726	17.7452651515152	ATM
GO:0002068	glandular epithelial cell development	biological_process	1	176	6	18739	0.0550534927019571	0.295356881547726	17.7452651515152	FASN
GO:0002438	acute inflammatory response to antigenic stimulus	biological_process	1	176	6	18739	0.0550534927019571	0.295356881547726	17.7452651515152	A2M
GO:0002532	production of molecular mediator involved in inflammatory response	biological_process	1	176	6	18739	0.0550534927019571	0.295356881547726	17.7452651515152	CD36
GO:0003344	pericardium morphogenesis	biological_process	1	176	6	18739	0.0550534927019571	0.295356881547726	17.7452651515152	NOTCH1
GO:0004691	cAMP-dependent protein kinase activity	molecular_function	1	176	6	18739	0.0550534927019571	0.295356881547726	17.7452651515152	PRKACA
GO:0005003	ephrin receptor activity	molecular_function	1	176	6	18739	0.0550534927019571	0.295356881547726	17.7452651515152	EPHB3
GO:0005332	gamma-aminobutyric acid:sodium:chloride symporter activity	molecular_function	1	176	6	18739	0.0550534927019571	0.295356881547726	17.7452651515152	SLC6A12
GO:0007167	enzyme-linked receptor protein signaling pathway	biological_process	1	176	6	18739	0.0550534927019571	0.295356881547726	17.7452651515152	LRP1
GO:0007231	osmosensory signaling pathway	biological_process	1	176	6	18739	0.0550534927019571	0.295356881547726	17.7452651515152	TRPV4
GO:0007632	visual behavior	biological_process	1	176	6	18739	0.0550534927019571	0.295356881547726	17.7452651515152	GNAT2
GO:0008508	bile acid:sodium symporter activity	molecular_function	1	176	6	18739	0.0550534927019571	0.295356881547726	17.7452651515152	SLC10A1
GO:0010385	double-stranded methylated DNA binding	molecular_function	1	176	6	18739	0.0550534927019571	0.295356881547726	17.7452651515152	EGR1
GO:0010632	regulation of epithelial cell migration	biological_process	1	176	6	18739	0.0550534927019571	0.295356881547726	17.7452651515152	SASH1
GO:0014031	mesenchymal cell development	biological_process	1	176	6	18739	0.0550534927019571	0.295356881547726	17.7452651515152	NOTCH1
GO:0014807	regulation of somitogenesis	biological_process	1	176	6	18739	0.0550534927019571	0.295356881547726	17.7452651515152	NOTCH1
GO:0014816	skeletal muscle satellite cell differentiation	biological_process	1	176	6	18739	0.0550534927019571	0.295356881547726	17.7452651515152	SELENON
GO:0019215	intermediate filament binding	molecular_function	1	176	6	18739	0.0550534927019571	0.295356881547726	17.7452651515152	EPPK1
GO:0019563	glycerol catabolic process	biological_process	1	176	6	18739	0.0550534927019571	0.295356881547726	17.7452651515152	GPD2
GO:0019869	chloride channel inhibitor activity	molecular_function	1	176	6	18739	0.0550534927019571	0.295356881547726	17.7452651515152	VAMP8
GO:0031581	hemidesmosome assembly	biological_process	1	176	6	18739	0.0550534927019571	0.295356881547726	17.7452651515152	PLEC
GO:0032210	regulation of telomere maintenance via telomerase	biological_process	1	176	6	18739	0.0550534927019571	0.295356881547726	17.7452651515152	ATM
GO:0032687	negative regulation of interferon-alpha production	biological_process	1	176	6	18739	0.0550534927019571	0.295356881547726	17.7452651515152	PTPRS
GO:0032730	positive regulation of interleukin-1 alpha production	biological_process	1	176	6	18739	0.0550534927019571	0.295356881547726	17.7452651515152	P2RX7
GO:0033634	positive regulation of cell-cell adhesion mediated by integrin	biological_process	1	176	6	18739	0.0550534927019571	0.295356881547726	17.7452651515152	PIEZO1
GO:0035325	Toll-like receptor binding	molecular_function	1	176	6	18739	0.0550534927019571	0.295356881547726	17.7452651515152	CD36
GO:0042159	lipoprotein catabolic process	biological_process	1	176	6	18739	0.0550534927019571	0.295356881547726	17.7452651515152	ATM
GO:0043367	CD4-positive, alpha-beta T cell differentiation	biological_process	1	176	6	18739	0.0550534927019571	0.295356881547726	17.7452651515152	CD83
GO:0043372	positive regulation of CD4-positive, alpha-beta T cell differentiation	biological_process	1	176	6	18739	0.0550534927019571	0.295356881547726	17.7452651515152	CD83
GO:0043620	regulation of DNA-templated transcription in response to stress	biological_process	1	176	6	18739	0.0550534927019571	0.295356881547726	17.7452651515152	RPS6KA1
GO:0045110	intermediate filament bundle assembly	biological_process	1	176	6	18739	0.0550534927019571	0.295356881547726	17.7452651515152	EPPK1
GO:0046533	negative regulation of photoreceptor cell differentiation	biological_process	1	176	6	18739	0.0550534927019571	0.295356881547726	17.7452651515152	NOTCH1
GO:0048406	nerve growth factor binding	molecular_function	1	176	6	18739	0.0550534927019571	0.295356881547726	17.7452651515152	A2M
GO:0051495	positive regulation of cytoskeleton organization	biological_process	1	176	6	18739	0.0550534927019571	0.295356881547726	17.7452651515152	P2RX7
GO:0051938	L-glutamate import	biological_process	1	176	6	18739	0.0550534927019571	0.295356881547726	17.7452651515152	GNAT2
GO:0051972	regulation of telomerase activity	biological_process	1	176	6	18739	0.0550534927019571	0.295356881547726	17.7452651515152	ATM
GO:0052659	inositol-1,3,4,5-tetrakisphosphate 5-phosphatase activity	molecular_function	1	176	6	18739	0.0550534927019571	0.295356881547726	17.7452651515152	INPP5D
GO:0070086	ubiquitin-dependent endocytosis	biological_process	1	176	6	18739	0.0550534927019571	0.295356881547726	17.7452651515152	CBL
GO:0070295	renal water absorption	biological_process	1	176	6	18739	0.0550534927019571	0.295356881547726	17.7452651515152	MLLT6
GO:0070508	cholesterol import	biological_process	1	176	6	18739	0.0550534927019571	0.295356881547726	17.7452651515152	CD36
GO:0071219	cellular response to molecule of bacterial origin	biological_process	1	176	6	18739	0.0550534927019571	0.295356881547726	17.7452651515152	AHR
GO:0071651	positive regulation of chemokine (C-C motif) ligand 5 production	biological_process	1	176	6	18739	0.0550534927019571	0.295356881547726	17.7452651515152	TRPV4
GO:0072655	establishment of protein localization to mitochondrion	biological_process	1	176	6	18739	0.0550534927019571	0.295356881547726	17.7452651515152	DDIT3
GO:0090555	phosphatidylethanolamine flippase activity	molecular_function	1	176	6	18739	0.0550534927019571	0.295356881547726	17.7452651515152	ATP11A
GO:0097035	regulation of membrane lipid distribution	biological_process	1	176	6	18739	0.0550534927019571	0.295356881547726	17.7452651515152	ATP11A
GO:0097200	cysteine-type endopeptidase activity involved in execution phase of apoptosis	molecular_function	1	176	6	18739	0.0550534927019571	0.295356881547726	17.7452651515152	CASP2
GO:0097398	cellular response to interleukin-17	biological_process	1	176	6	18739	0.0550534927019571	0.295356881547726	17.7452651515152	CXCL10
GO:0099617	matrix side of mitochondrial inner membrane	cellular_component	1	176	6	18739	0.0550534927019571	0.295356881547726	17.7452651515152	PAM16
GO:0110011	regulation of basement membrane organization	biological_process	1	176	6	18739	0.0550534927019571	0.295356881547726	17.7452651515152	NID1
GO:0150103	reactive gliosis	biological_process	1	176	6	18739	0.0550534927019571	0.295356881547726	17.7452651515152	GNAT2
GO:1901164	negative regulation of trophoblast cell migration	biological_process	1	176	6	18739	0.0550534927019571	0.295356881547726	17.7452651515152	NODAL
GO:1901480	oleate transmembrane transporter activity	molecular_function	1	176	6	18739	0.0550534927019571	0.295356881547726	17.7452651515152	CD36
GO:1902255	positive regulation of intrinsic apoptotic signaling pathway by p53 class mediator	biological_process	1	176	6	18739	0.0550534927019571	0.295356881547726	17.7452651515152	RPL11
GO:1902949	positive regulation of tau-protein kinase activity	biological_process	1	176	6	18739	0.0550534927019571	0.295356881547726	17.7452651515152	EGR1
GO:1990874	vascular associated smooth muscle cell proliferation	biological_process	1	176	6	18739	0.0550534927019571	0.295356881547726	17.7452651515152	DDIT3
GO:2000121	regulation of removal of superoxide radicals	biological_process	1	176	6	18739	0.0550534927019571	0.295356881547726	17.7452651515152	CD36
GO:2000210	positive regulation of anoikis	biological_process	1	176	6	18739	0.0550534927019571	0.295356881547726	17.7452651515152	CRYBA1
GO:0005794	Golgi apparatus	cellular_component	15	176	1017	18739	0.0560511649903331	0.295356881547726	1.57037744703674	FASN;GASK1B;SURF4;CLDN20;CBL;SGMS2;PKD1;LRP1;MLANA;CD36;TENM1;SRCAP;ATP11A;FGD6;EXTL3
GO:0030574	collagen catabolic process	biological_process	2	176	41	18739	0.0566523103491454	0.295356881547726	5.19373614190687	MMP24;MMP9
GO:0043014	alpha-tubulin binding	molecular_function	2	176	41	18739	0.0566523103491454	0.295356881547726	5.19373614190687	TBCEL;TRPV4
GO:1901796	regulation of signal transduction by p53 class mediator	biological_process	2	176	41	18739	0.0566523103491454	0.295356881547726	5.19373614190687	ATM;RPL11
GO:0051726	regulation of cell cycle	biological_process	5	176	224	18739	0.0604843634093329	0.295356881547726	2.37659801136364	BEX2;PKD1;DDIT3;PRKACA;ATM
GO:0031667	response to nutrient levels	biological_process	2	176	43	18739	0.061639590411307	0.295356881547726	4.95216701902748	H6PD;SLC10A1
GO:0045095	keratin filament	cellular_component	3	176	96	18739	0.061804175790121	0.295356881547726	3.32723721590909	KRT10;EPPK1;FAM83H
GO:0000902	cell morphogenesis	biological_process	3	176	97	18739	0.0633538794592394	0.295356881547726	3.29293580131209	GNAT2;PLEC;P2RX7
GO:0001614	purinergic nucleotide receptor activity	molecular_function	1	176	7	18739	0.0639314399226084	0.295356881547726	15.2102272727273	P2RX7
GO:0001878	response to yeast	biological_process	1	176	7	18739	0.0639314399226084	0.295356881547726	15.2102272727273	CLEC6A
GO:0004445	inositol-polyphosphate 5-phosphatase activity	molecular_function	1	176	7	18739	0.0639314399226084	0.295356881547726	15.2102272727273	INPP5D
GO:0004711	ribosomal protein S6 kinase activity	molecular_function	1	176	7	18739	0.0639314399226084	0.295356881547726	15.2102272727273	RPS6KA1
GO:0004931	extracellularly ATP-gated monoatomic cation channel activity	molecular_function	1	176	7	18739	0.0639314399226084	0.295356881547726	15.2102272727273	P2RX7
GO:0007023	post-chaperonin tubulin folding pathway	biological_process	1	176	7	18739	0.0639314399226084	0.295356881547726	15.2102272727273	TBCEL
GO:0007077	mitotic nuclear membrane disassembly	biological_process	1	176	7	18739	0.0639314399226084	0.295356881547726	15.2102272727273	NEK6
GO:0007221	positive regulation of transcription of Notch receptor target	biological_process	1	176	7	18739	0.0639314399226084	0.295356881547726	15.2102272727273	NOTCH1
GO:0008063	Toll signaling pathway	biological_process	1	176	7	18739	0.0639314399226084	0.295356881547726	15.2102272727273	IRAK3
GO:0008200	ion channel inhibitor activity	molecular_function	1	176	7	18739	0.0639314399226084	0.295356881547726	15.2102272727273	ANKRD36C
GO:0008603	cAMP-dependent protein kinase regulator activity	molecular_function	1	176	7	18739	0.0639314399226084	0.295356881547726	15.2102272727273	CXCL10
GO:0008611	ether lipid biosynthetic process	biological_process	1	176	7	18739	0.0639314399226084	0.295356881547726	15.2102272727273	FASN
GO:0010886	positive regulation of cholesterol storage	biological_process	1	176	7	18739	0.0639314399226084	0.295356881547726	15.2102272727273	CD36
GO:0014047	glutamate secretion	biological_process	1	176	7	18739	0.0639314399226084	0.295356881547726	15.2102272727273	P2RX7
GO:0014049	positive regulation of glutamate secretion	biological_process	1	176	7	18739	0.0639314399226084	0.295356881547726	15.2102272727273	P2RX7
GO:0016240	autophagosome membrane docking	biological_process	1	176	7	18739	0.0639314399226084	0.295356881547726	15.2102272727273	VAMP8
GO:0019966	interleukin-1 binding	molecular_function	1	176	7	18739	0.0639314399226084	0.295356881547726	15.2102272727273	A2M
GO:0032099	negative regulation of appetite	biological_process	1	176	7	18739	0.0639314399226084	0.295356881547726	15.2102272727273	NENF
GO:0032374	regulation of cholesterol transport	biological_process	1	176	7	18739	0.0639314399226084	0.295356881547726	15.2102272727273	LRP1
GO:0032494	response to peptidoglycan	biological_process	1	176	7	18739	0.0639314399226084	0.295356881547726	15.2102272727273	IRAK3
GO:0032927	positive regulation of activin receptor signaling pathway	biological_process	1	176	7	18739	0.0639314399226084	0.295356881547726	15.2102272727273	NODAL
GO:0032966	negative regulation of collagen biosynthetic process	biological_process	1	176	7	18739	0.0639314399226084	0.295356881547726	15.2102272727273	NOTCH1
GO:0034121	regulation of toll-like receptor signaling pathway	biological_process	1	176	7	18739	0.0639314399226084	0.295356881547726	15.2102272727273	CD36
GO:0034485	phosphatidylinositol-3,4,5-trisphosphate 5-phosphatase activity	molecular_function	1	176	7	18739	0.0639314399226084	0.295356881547726	15.2102272727273	INPP5D
GO:0034987	immunoglobulin receptor binding	molecular_function	1	176	7	18739	0.0639314399226084	0.295356881547726	15.2102272727273	NCR3LG1
GO:0035148	tube formation	biological_process	1	176	7	18739	0.0639314399226084	0.295356881547726	15.2102272727273	NOTCH1
GO:0036499	PERK-mediated unfolded protein response	biological_process	1	176	7	18739	0.0639314399226084	0.295356881547726	15.2102272727273	DDIT3
GO:0036500	ATF6-mediated unfolded protein response	biological_process	1	176	7	18739	0.0639314399226084	0.295356881547726	15.2102272727273	DDIT3
GO:0042587	glycogen granule	cellular_component	1	176	7	18739	0.0639314399226084	0.295356881547726	15.2102272727273	FASN
GO:0042994	cytoplasmic sequestering of transcription factor	biological_process	1	176	7	18739	0.0639314399226084	0.295356881547726	15.2102272727273	PKD1
GO:0043120	tumor necrosis factor binding	molecular_function	1	176	7	18739	0.0639314399226084	0.295356881547726	15.2102272727273	A2M
GO:0043237	laminin-1 binding	molecular_function	1	176	7	18739	0.0639314399226084	0.295356881547726	15.2102272727273	NID1
GO:0043312	neutrophil degranulation	biological_process	1	176	7	18739	0.0639314399226084	0.295356881547726	15.2102272727273	VAMP8
GO:0043353	enucleate erythrocyte differentiation	biological_process	1	176	7	18739	0.0639314399226084	0.295356881547726	15.2102272727273	TSPO2
GO:0045656	negative regulation of monocyte differentiation	biological_process	1	176	7	18739	0.0639314399226084	0.295356881547726	15.2102272727273	INPP5D
GO:0046033	AMP metabolic process	biological_process	1	176	7	18739	0.0639314399226084	0.295356881547726	15.2102272727273	AK1
GO:0048382	mesendoderm development	biological_process	1	176	7	18739	0.0639314399226084	0.295356881547726	15.2102272727273	NODAL
GO:0050917	sensory perception of umami taste	biological_process	1	176	7	18739	0.0639314399226084	0.295356881547726	15.2102272727273	TAS1R1
GO:0050920	regulation of chemotaxis	biological_process	1	176	7	18739	0.0639314399226084	0.295356881547726	15.2102272727273	ADGRA2
GO:0052651	monoacylglycerol catabolic process	biological_process	1	176	7	18739	0.0639314399226084	0.295356881547726	15.2102272727273	ABHD12B
GO:0052658	inositol-1,4,5-trisphosphate 5-phosphatase activity	molecular_function	1	176	7	18739	0.0639314399226084	0.295356881547726	15.2102272727273	INPP5D
GO:0060136	embryonic process involved in female pregnancy	biological_process	1	176	7	18739	0.0639314399226084	0.295356881547726	15.2102272727273	NODAL
GO:0060221	retinal rod cell differentiation	biological_process	1	176	7	18739	0.0639314399226084	0.295356881547726	15.2102272727273	GNAT2
GO:0060428	lung epithelium development	biological_process	1	176	7	18739	0.0639314399226084	0.295356881547726	15.2102272727273	PKD1
GO:0061000	negative regulation of dendritic spine development	biological_process	1	176	7	18739	0.0639314399226084	0.295356881547726	15.2102272727273	PTPRS
GO:0061101	neuroendocrine cell differentiation	biological_process	1	176	7	18739	0.0639314399226084	0.295356881547726	15.2102272727273	NOTCH1
GO:0061384	heart trabecula morphogenesis	biological_process	1	176	7	18739	0.0639314399226084	0.295356881547726	15.2102272727273	NOTCH1
GO:0070234	positive regulation of T cell apoptotic process	biological_process	1	176	7	18739	0.0639314399226084	0.295356881547726	15.2102272727273	P2RX7
GO:0071447	cellular response to hydroperoxide	biological_process	1	176	7	18739	0.0639314399226084	0.295356881547726	15.2102272727273	CD36
GO:0090383	phagosome acidification	biological_process	1	176	7	18739	0.0639314399226084	0.295356881547726	15.2102272727273	RAB39A
GO:0102033	long-chain fatty acid omega-hydroxylase activity	molecular_function	1	176	7	18739	0.0639314399226084	0.295356881547726	15.2102272727273	CYP4F2
GO:0140331	aminophospholipid translocation	biological_process	1	176	7	18739	0.0639314399226084	0.295356881547726	15.2102272727273	ATP11A
GO:0150093	amyloid-beta clearance by transcytosis	biological_process	1	176	7	18739	0.0639314399226084	0.295356881547726	15.2102272727273	LRP1
GO:1901621	negative regulation of smoothened signaling pathway involved in dorsal/ventral neural tube patterning	biological_process	1	176	7	18739	0.0639314399226084	0.295356881547726	15.2102272727273	PRKACA
GO:1903053	regulation of extracellular matrix organization	biological_process	1	176	7	18739	0.0639314399226084	0.295356881547726	15.2102272727273	ZNF469
GO:2000253	positive regulation of feeding behavior	biological_process	1	176	7	18739	0.0639314399226084	0.295356881547726	15.2102272727273	RXFP4
GO:0042177	negative regulation of protein catabolic process	biological_process	2	176	44	18739	0.0641874923900298	0.295356881547726	4.83961776859504	FLNA;IRAK3
GO:0005886	plasma membrane	cellular_component	55	176	4858	18739	0.0646105948029543	0.295356881547726	1.20542146974063	VAMP8;GNAT2;MYOF;TAS1R1;PPL;TAS2R4;FASN;PLSCR3;NOTCH1;SLC6A12;FLNA;CD83;TGM2;SURF4;LHFPL5;PLXNB2;CDC42EP1;INPP5D;CLDN20;NCR3LG1;PIEZO1;CBL;CLEC6A;RXFP4;SIGLEC11;MARVELD1;MGAM;SGMS2;GPM6B;RAB39A;PLEC;SLC10A1;PKD1;LRP1;CELSR3;P2RX7;MLANA;TAS2R5;TRPV4;ADGRA2;OR52K2;CD36;TENM1;PRKACA;RPL36AL;ATP11A;TTYH3;NOTCH2;OPRL1;PTPRS;MMP24;IRAK3;TSPO2;EXTL3;EPHB3
GO:0032755	positive regulation of interleukin-6 production	biological_process	3	176	98	18739	0.0649215242654213	0.295356881547726	3.25933441558442	P2RX7;TRPV4;CD36
GO:0008630	intrinsic apoptotic signaling pathway in response to DNA damage	biological_process	2	176	46	18739	0.0693873868878138	0.295356881547726	4.62919960474308	ATM;CASP2
GO:1904262	negative regulation of TORC1 signaling	biological_process	2	176	46	18739	0.0693873868878138	0.295356881547726	4.62919960474308	PRKACA;ATM
GO:0007156	homophilic cell adhesion via plasma membrane adhesion molecules	biological_process	4	176	166	18739	0.0715194041903928	0.295356881547726	2.56558050383352	PLXNB2;PKD1;CELSR3;DCHS1
GO:0035914	skeletal muscle cell differentiation	biological_process	2	176	47	18739	0.072037645925246	0.295356881547726	4.53070599613153	NOTCH1;EGR1
GO:0048538	thymus development	biological_process	2	176	47	18739	0.072037645925246	0.295356881547726	4.53070599613153	ATM;EPHB3
GO:0055088	lipid homeostasis	biological_process	2	176	47	18739	0.072037645925246	0.295356881547726	4.53070599613153	SURF4;PNPLA1
GO:0120163	negative regulation of cold-induced thermogenesis	biological_process	2	176	47	18739	0.072037645925246	0.295356881547726	4.53070599613153	NOTCH1;DDIT3
GO:0001553	luteinization	biological_process	1	176	8	18739	0.0727264466796882	0.295356881547726	13.3089488636364	A2M
GO:0001955	blood vessel maturation	biological_process	1	176	8	18739	0.0727264466796882	0.295356881547726	13.3089488636364	DDIT3
GO:0001960	negative regulation of cytokine-mediated signaling pathway	biological_process	1	176	8	18739	0.0727264466796882	0.295356881547726	13.3089488636364	IRAK3
GO:0004679	AMP-activated protein kinase activity	molecular_function	1	176	8	18739	0.0727264466796882	0.295356881547726	13.3089488636364	PRKACA
GO:0006910	phagocytosis, recognition	biological_process	1	176	8	18739	0.0727264466796882	0.295356881547726	13.3089488636364	CD36
GO:0007143	female meiotic nuclear division	biological_process	1	176	8	18739	0.0727264466796882	0.295356881547726	13.3089488636364	ATM
GO:0007217	tachykinin receptor signaling pathway	biological_process	1	176	8	18739	0.0727264466796882	0.295356881547726	13.3089488636364	TAC4
GO:0007597	blood coagulation, intrinsic pathway	biological_process	1	176	8	18739	0.0727264466796882	0.295356881547726	13.3089488636364	FLNA
GO:0015949	nucleobase-containing small molecule interconversion	biological_process	1	176	8	18739	0.0727264466796882	0.295356881547726	13.3089488636364	AK1
GO:0016015	morphogen activity	molecular_function	1	176	8	18739	0.0727264466796882	0.295356881547726	13.3089488636364	NODAL
GO:0016479	negative regulation of transcription by RNA polymerase I	biological_process	1	176	8	18739	0.0727264466796882	0.295356881547726	13.3089488636364	FLNA
GO:0030223	neutrophil differentiation	biological_process	1	176	8	18739	0.0727264466796882	0.295356881547726	13.3089488636364	FASN
GO:0032049	cardiolipin biosynthetic process	biological_process	1	176	8	18739	0.0727264466796882	0.295356881547726	13.3089488636364	PLSCR3
GO:0032471	negative regulation of endoplasmic reticulum calcium ion concentration	biological_process	1	176	8	18739	0.0727264466796882	0.295356881547726	13.3089488636364	TGM2
GO:0033993	response to lipid	biological_process	1	176	8	18739	0.0727264466796882	0.295356881547726	13.3089488636364	CD36
GO:0034695	response to prostaglandin E	biological_process	1	176	8	18739	0.0727264466796882	0.295356881547726	13.3089488636364	A2M
GO:0034751	aryl hydrocarbon receptor complex	cellular_component	1	176	8	18739	0.0727264466796882	0.295356881547726	13.3089488636364	AHR
GO:0036289	peptidyl-serine autophosphorylation	biological_process	1	176	8	18739	0.0727264466796882	0.295356881547726	13.3089488636364	ATM
GO:0038003	G protein-coupled opioid receptor signaling pathway	biological_process	1	176	8	18739	0.0727264466796882	0.295356881547726	13.3089488636364	OPRL1
GO:0044539	long-chain fatty acid import into cell	biological_process	1	176	8	18739	0.0727264466796882	0.295356881547726	13.3089488636364	CD36
GO:0044788	modulation by host of viral process	biological_process	1	176	8	18739	0.0727264466796882	0.295356881547726	13.3089488636364	FASN
GO:0045141	meiotic telomere clustering	biological_process	1	176	8	18739	0.0727264466796882	0.295356881547726	13.3089488636364	ATM
GO:0045955	negative regulation of calcium ion-dependent exocytosis	biological_process	1	176	8	18739	0.0727264466796882	0.295356881547726	13.3089488636364	NOTCH1
GO:0048103	somatic stem cell division	biological_process	1	176	8	18739	0.0727264466796882	0.295356881547726	13.3089488636364	NOTCH1
GO:0051220	cytoplasmic sequestering of protein	biological_process	1	176	8	18739	0.0727264466796882	0.295356881547726	13.3089488636364	FLNA
GO:0060253	negative regulation of glial cell proliferation	biological_process	1	176	8	18739	0.0727264466796882	0.295356881547726	13.3089488636364	NOTCH1
GO:0060346	bone trabecula formation	biological_process	1	176	8	18739	0.0727264466796882	0.295356881547726	13.3089488636364	FBN2
GO:0060740	prostate gland epithelium morphogenesis	biological_process	1	176	8	18739	0.0727264466796882	0.295356881547726	13.3089488636364	NOTCH1
GO:0070578	RISC-loading complex	cellular_component	1	176	8	18739	0.0727264466796882	0.295356881547726	13.3089488636364	AGO3
GO:0071314	cellular response to cocaine	biological_process	1	176	8	18739	0.0727264466796882	0.295356881547726	13.3089488636364	TGM2
GO:0071476	cellular hypotonic response	biological_process	1	176	8	18739	0.0727264466796882	0.295356881547726	13.3089488636364	TRPV4
GO:0071813	lipoprotein particle binding	molecular_function	1	176	8	18739	0.0727264466796882	0.295356881547726	13.3089488636364	CD36
GO:0072015	podocyte development	biological_process	1	176	8	18739	0.0727264466796882	0.295356881547726	13.3089488636364	NOTCH2
GO:0090650	cellular response to oxygen-glucose deprivation	biological_process	1	176	8	18739	0.0727264466796882	0.295356881547726	13.3089488636364	CBL
GO:0140945	histone H3K4 monomethyltransferase activity	molecular_function	1	176	8	18739	0.0727264466796882	0.295356881547726	13.3089488636364	KMT2D
GO:1900180	regulation of protein localization to nucleus	biological_process	1	176	8	18739	0.0727264466796882	0.295356881547726	13.3089488636364	SUMO4
GO:1900223	positive regulation of amyloid-beta clearance	biological_process	1	176	8	18739	0.0727264466796882	0.295356881547726	13.3089488636364	LRP1
GO:1902093	positive regulation of flagellated sperm motility	biological_process	1	176	8	18739	0.0727264466796882	0.295356881547726	13.3089488636364	TAC4
GO:1990948	ubiquitin ligase inhibitor activity	molecular_function	1	176	8	18739	0.0727264466796882	0.295356881547726	13.3089488636364	RPL11
GO:2000272	negative regulation of signaling receptor activity	biological_process	1	176	8	18739	0.0727264466796882	0.295356881547726	13.3089488636364	CLEC12B
GO:0006468	protein phosphorylation	biological_process	7	176	388	18739	0.0739363441837594	0.295356881547726	1.92087921743205	NEK6;PRKACA;ATM;IRAK3;RPS6KA1;PEAK3;EPHB3
GO:0005200	structural constituent of cytoskeleton	molecular_function	3	176	104	18739	0.0746965212597823	0.295356881547726	3.07129589160839	PPL;PLEC;TUBA3D
GO:0031623	receptor internalization	biological_process	2	176	48	18739	0.0747203122509851	0.295356881547726	4.43631628787879	LRP1;CD36
GO:0005201	extracellular matrix structural constituent	molecular_function	3	176	105	18739	0.0763858932776619	0.295356881547726	3.04204545454545	NID1;COL8A2;FBN2
GO:0006915	apoptotic process	biological_process	9	176	552	18739	0.0767945434165301	0.295356881547726	1.73594985177866	BEX2;PLSCR3;HRK;INPP5D;NEK6;NOTCH2;CASP2;AHR;MMP9
GO:0032715	negative regulation of interleukin-6 production	biological_process	2	176	49	18739	0.077434551500252	0.295356881547726	4.34577922077922	INPP5D;IRAK3
GO:0034614	cellular response to reactive oxygen species	biological_process	2	176	49	18739	0.077434551500252	0.295356881547726	4.34577922077922	ATM;MMP9
GO:0048013	ephrin receptor signaling pathway	biological_process	2	176	49	18739	0.077434551500252	0.295356881547726	4.34577922077922	MMP9;EPHB3
GO:1990837	sequence-specific double-stranded DNA binding	molecular_function	9	176	556	18739	0.0794951593750746	0.295356881547726	1.72346100392413	ZNF32;FOSB;HOXB7;ZBTB37;EGR1;TFEC;ZNF460;AHR;RFX7
GO:0016324	apical plasma membrane	cellular_component	7	176	395	18739	0.0795635350132861	0.295356881547726	1.88683831990794	CYP4F2;NOTCH1;LHFPL5;MGAM;TRPV4;CD36;KIAA1614
GO:0030838	positive regulation of actin filament polymerization	biological_process	2	176	50	18739	0.080179541961987	0.295356881547726	4.25886363636364	CDC42EP1;TENM1
GO:0051898	negative regulation of phosphatidylinositol 3-kinase/protein kinase B signal transduction	biological_process	2	176	50	18739	0.080179541961987	0.295356881547726	4.25886363636364	CRYBA1;DDIT3
GO:0071944	cell periphery	cellular_component	2	176	50	18739	0.080179541961987	0.295356881547726	4.25886363636364	CD36;EPPK1
GO:0002315	marginal zone B cell differentiation	biological_process	1	176	9	18739	0.0814392834414399	0.295356881547726	11.8301767676768	NOTCH2
GO:0002819	regulation of adaptive immune response	biological_process	1	176	9	18739	0.0814392834414399	0.295356881547726	11.8301767676768	AHR
GO:0003208	cardiac ventricle morphogenesis	biological_process	1	176	9	18739	0.0814392834414399	0.295356881547726	11.8301767676768	NOTCH1
GO:0003810	protein-glutamine gamma-glutamyltransferase activity	molecular_function	1	176	9	18739	0.0814392834414399	0.295356881547726	11.8301767676768	TGM2
GO:0004017	adenylate kinase activity	molecular_function	1	176	9	18739	0.0814392834414399	0.295356881547726	11.8301767676768	AK1
GO:0005952	cAMP-dependent protein kinase complex	cellular_component	1	176	9	18739	0.0814392834414399	0.295356881547726	11.8301767676768	PRKACA
GO:0006359	regulation of transcription by RNA polymerase III	biological_process	1	176	9	18739	0.0814392834414399	0.295356881547726	11.8301767676768	TENM1
GO:0006690	icosanoid metabolic process	biological_process	1	176	9	18739	0.0814392834414399	0.295356881547726	11.8301767676768	CYP4F2
GO:0006707	cholesterol catabolic process	biological_process	1	176	9	18739	0.0814392834414399	0.295356881547726	11.8301767676768	CYP27A1
GO:0007021	tubulin complex assembly	biological_process	1	176	9	18739	0.0814392834414399	0.295356881547726	11.8301767676768	TBCEL
GO:0008097	5S rRNA binding	molecular_function	1	176	9	18739	0.0814392834414399	0.295356881547726	11.8301767676768	RPL11
GO:0008140	cAMP response element binding protein binding	molecular_function	1	176	9	18739	0.0814392834414399	0.295356881547726	11.8301767676768	DDIT3
GO:0010501	RNA secondary structure unwinding	biological_process	1	176	9	18739	0.0814392834414399	0.295356881547726	11.8301767676768	AGO3
GO:0016051	carbohydrate biosynthetic process	biological_process	1	176	9	18739	0.0814392834414399	0.295356881547726	11.8301767676768	CHST13
GO:0016600	flotillin complex	cellular_component	1	176	9	18739	0.0814392834414399	0.295356881547726	11.8301767676768	CBL
GO:0021952	central nervous system projection neuron axonogenesis	biological_process	1	176	9	18739	0.0814392834414399	0.295356881547726	11.8301767676768	EPHB3
GO:0032059	bleb	cellular_component	1	176	9	18739	0.0814392834414399	0.295356881547726	11.8301767676768	P2RX7
GO:0032287	peripheral nervous system myelin maintenance	biological_process	1	176	9	18739	0.0814392834414399	0.295356881547726	11.8301767676768	PLEC
GO:0033625	positive regulation of integrin activation	biological_process	1	176	9	18739	0.0814392834414399	0.295356881547726	11.8301767676768	PIEZO1
GO:0035590	purinergic nucleotide receptor signaling pathway	biological_process	1	176	9	18739	0.0814392834414399	0.295356881547726	11.8301767676768	P2RX7
GO:0042074	cell migration involved in gastrulation	biological_process	1	176	9	18739	0.0814392834414399	0.295356881547726	11.8301767676768	NODAL
GO:0042118	endothelial cell activation	biological_process	1	176	9	18739	0.0814392834414399	0.295356881547726	11.8301767676768	CXCL10
GO:0045617	negative regulation of keratinocyte differentiation	biological_process	1	176	9	18739	0.0814392834414399	0.295356881547726	11.8301767676768	EXTL3
GO:0046931	pore complex assembly	biological_process	1	176	9	18739	0.0814392834414399	0.295356881547726	11.8301767676768	P2RX7
GO:0048671	negative regulation of collateral sprouting	biological_process	1	176	9	18739	0.0814392834414399	0.295356881547726	11.8301767676768	PTPRS
GO:0048680	positive regulation of axon regeneration	biological_process	1	176	9	18739	0.0814392834414399	0.295356881547726	11.8301767676768	FLNA
GO:0048806	genitalia development	biological_process	1	176	9	18739	0.0814392834414399	0.295356881547726	11.8301767676768	PKD1
GO:0051057	positive regulation of small GTPase mediated signal transduction	biological_process	1	176	9	18739	0.0814392834414399	0.295356881547726	11.8301767676768	TGM2
GO:0051901	positive regulation of mitochondrial depolarization	biological_process	1	176	9	18739	0.0814392834414399	0.295356881547726	11.8301767676768	P2RX7
GO:0060351	cartilage development involved in endochondral bone morphogenesis	biological_process	1	176	9	18739	0.0814392834414399	0.295356881547726	11.8301767676768	TRPV4
GO:0060982	coronary artery morphogenesis	biological_process	1	176	9	18739	0.0814392834414399	0.295356881547726	11.8301767676768	NOTCH1
GO:0070168	negative regulation of biomineral tissue development	biological_process	1	176	9	18739	0.0814392834414399	0.295356881547726	11.8301767676768	NOTCH1
GO:0072205	metanephric collecting duct development	biological_process	1	176	9	18739	0.0814392834414399	0.295356881547726	11.8301767676768	PKD1
GO:0090556	phosphatidylserine floppase activity	molecular_function	1	176	9	18739	0.0814392834414399	0.295356881547726	11.8301767676768	ATP11A
GO:0097400	interleukin-17-mediated signaling pathway	biological_process	1	176	9	18739	0.0814392834414399	0.295356881547726	11.8301767676768	NOTCH1
GO:0098637	protein complex involved in cell-matrix adhesion	cellular_component	1	176	9	18739	0.0814392834414399	0.295356881547726	11.8301767676768	NID1
GO:0106015	negative regulation of inflammatory response to wounding	biological_process	1	176	9	18739	0.0814392834414399	0.295356881547726	11.8301767676768	EXTL3
GO:1903351	cellular response to dopamine	biological_process	1	176	9	18739	0.0814392834414399	0.295356881547726	11.8301767676768	TGM2
GO:1904667	negative regulation of ubiquitin protein ligase activity	biological_process	1	176	9	18739	0.0814392834414399	0.295356881547726	11.8301767676768	RPL11
GO:1904861	excitatory synapse assembly	biological_process	1	176	9	18739	0.0814392834414399	0.295356881547726	11.8301767676768	PLXNB2
GO:2000810	regulation of bicellular tight junction assembly	biological_process	1	176	9	18739	0.0814392834414399	0.295356881547726	11.8301767676768	PRKACA
GO:0007218	neuropeptide signaling pathway	biological_process	3	176	108	18739	0.0815542982066233	0.295356881547726	2.95754419191919	RXFP4;TENM1;OPRL1
GO:0005080	protein kinase C binding	molecular_function	2	176	51	18739	0.0829544744170176	0.295356881547726	4.17535650623886	FLNA;TRPV4
GO:0045111	intermediate filament cytoskeleton	cellular_component	2	176	51	18739	0.0829544744170176	0.295356881547726	4.17535650623886	PLEC;EPPK1
GO:0070062	extracellular exosome	cellular_component	26	176	2093	18739	0.0837863622508593	0.295356881547726	1.32262845849802	VAMP8;MYOF;PPL;FASN;H4C4;FLNA;TGM2;KRT10;NID1;PLXNB2;AK1;SOGA1;MGAM;PLEC;PKD1;RPL12;PRKACA;H3C12;TTYH3;MON2;PTPRS;MMP24;A2M;RPL28;RPL11;MMP9
GO:0016323	basolateral plasma membrane	cellular_component	5	176	249	18739	0.0860487013499853	0.295356881547726	2.1379837531946	SLC6A12;SLC10A1;PKD1;LRP1;EPPK1
GO:0045944	positive regulation of transcription by RNA polymerase II	biological_process	16	176	1176	18739	0.0870978172590463	0.295356881547726	1.44859307359307	FOSB;NOTCH1;NODAL;HOXB7;HELZ2;MLLT6;PKD1;CXCL10;EGR1;TFEC;KMT2D;DDIT3;ATM;ZBTB38;AHR;RPS6KA1
GO:0001837	epithelial to mesenchymal transition	biological_process	2	176	53	18739	0.0885909899319582	0.295356881547726	4.01779588336192	NOTCH1;FLNA
GO:0007157	heterophilic cell-cell adhesion via plasma membrane cell adhesion molecules	biological_process	2	176	53	18739	0.0885909899319582	0.295356881547726	4.01779588336192	TENM1;DCHS1
GO:0043627	response to estrogen	biological_process	2	176	53	18739	0.0885909899319582	0.295356881547726	4.01779588336192	SLC10A1;KMT2D
GO:0042593	glucose homeostasis	biological_process	3	176	112	18739	0.0886738449832739	0.295356881547726	2.85191761363636	HECTD4;PLSCR3;TRPV4
GO:0001094	TFIID-class transcription factor complex binding	molecular_function	1	176	10	18739	0.0900707135596623	0.295356881547726	10.6471590909091	AHR
GO:0001893	maternal placenta development	biological_process	1	176	10	18739	0.0900707135596623	0.295356881547726	10.6471590909091	NODAL
GO:0002011	morphogenesis of an epithelial sheet	biological_process	1	176	10	18739	0.0900707135596623	0.295356881547726	10.6471590909091	NOTCH2
GO:0003214	cardiac left ventricle morphogenesis	biological_process	1	176	10	18739	0.0900707135596623	0.295356881547726	10.6471590909091	NOTCH1
GO:0003334	keratinocyte development	biological_process	1	176	10	18739	0.0900707135596623	0.295356881547726	10.6471590909091	PLEC
GO:0004439	phosphatidylinositol-4,5-bisphosphate 5-phosphatase activity	molecular_function	1	176	10	18739	0.0900707135596623	0.295356881547726	10.6471590909091	INPP5D
GO:0008330	protein tyrosine/threonine phosphatase activity	molecular_function	1	176	10	18739	0.0900707135596623	0.295356881547726	10.6471590909091	DUSP4
GO:0010470	regulation of gastrulation	biological_process	1	176	10	18739	0.0900707135596623	0.295356881547726	10.6471590909091	NODAL
GO:0010572	positive regulation of platelet activation	biological_process	1	176	10	18739	0.0900707135596623	0.295356881547726	10.6471590909091	FLNA
GO:0014912	negative regulation of smooth muscle cell migration	biological_process	1	176	10	18739	0.0900707135596623	0.295356881547726	10.6471590909091	LRP1
GO:0016303	1-phosphatidylinositol-3-kinase activity	molecular_function	1	176	10	18739	0.0900707135596623	0.295356881547726	10.6471590909091	ATM
GO:0016709	oxidoreductase activity, acting on paired donors, with incorporation or reduction of molecular oxygen, NAD(P)H as one donor, and incorporation of one atom of oxygen	molecular_function	1	176	10	18739	0.0900707135596623	0.295356881547726	10.6471590909091	CYP4F2
GO:0030023	extracellular matrix constituent conferring elasticity	molecular_function	1	176	10	18739	0.0900707135596623	0.295356881547726	10.6471590909091	FBN2
GO:0031666	positive regulation of lipopolysaccharide-mediated signaling pathway	biological_process	1	176	10	18739	0.0900707135596623	0.295356881547726	10.6471590909091	SASH1
GO:0032050	clathrin heavy chain binding	molecular_function	1	176	10	18739	0.0900707135596623	0.295356881547726	10.6471590909091	LRP1
GO:0032060	bleb assembly	biological_process	1	176	10	18739	0.0900707135596623	0.295356881547726	10.6471590909091	P2RX7
GO:0032308	positive regulation of prostaglandin secretion	biological_process	1	176	10	18739	0.0900707135596623	0.295356881547726	10.6471590909091	P2RX7
GO:0032527	protein exit from endoplasmic reticulum	biological_process	1	176	10	18739	0.0900707135596623	0.295356881547726	10.6471590909091	SURF4
GO:0032836	glomerular basement membrane development	biological_process	1	176	10	18739	0.0900707135596623	0.295356881547726	10.6471590909091	NID1
GO:0033151	V(D)J recombination	biological_process	1	176	10	18739	0.0900707135596623	0.295356881547726	10.6471590909091	ATM
GO:0033550	MAP kinase tyrosine phosphatase activity	molecular_function	1	176	10	18739	0.0900707135596623	0.295356881547726	10.6471590909091	DUSP4
GO:0034080	CENP-A containing chromatin assembly	biological_process	1	176	10	18739	0.0900707135596623	0.295356881547726	10.6471590909091	MIS18A
GO:0034101	erythrocyte homeostasis	biological_process	1	176	10	18739	0.0900707135596623	0.295356881547726	10.6471590909091	RPS17
GO:0034380	high-density lipoprotein particle assembly	biological_process	1	176	10	18739	0.0900707135596623	0.295356881547726	10.6471590909091	PRKACA
GO:0034703	cation channel complex	cellular_component	1	176	10	18739	0.0900707135596623	0.295356881547726	10.6471590909091	PKD1
GO:0035374	chondroitin sulfate binding	molecular_function	1	176	10	18739	0.0900707135596623	0.295356881547726	10.6471590909091	PTPRS
GO:0036312	phosphatidylinositol 3-kinase regulatory subunit binding	molecular_function	1	176	10	18739	0.0900707135596623	0.295356881547726	10.6471590909091	CBL
GO:0038183	bile acid signaling pathway	biological_process	1	176	10	18739	0.0900707135596623	0.295356881547726	10.6471590909091	SLC10A1
GO:0046599	regulation of centriole replication	biological_process	1	176	10	18739	0.0900707135596623	0.295356881547726	10.6471590909091	CEP295NL
GO:0048048	embryonic eye morphogenesis	biological_process	1	176	10	18739	0.0900707135596623	0.295356881547726	10.6471590909091	FBN2
GO:0048681	negative regulation of axon regeneration	biological_process	1	176	10	18739	0.0900707135596623	0.295356881547726	10.6471590909091	PTPRS
GO:0050909	sensory perception of taste	biological_process	1	176	10	18739	0.0900707135596623	0.295356881547726	10.6471590909091	CD36
GO:0060445	branching involved in salivary gland morphogenesis	biological_process	1	176	10	18739	0.0900707135596623	0.295356881547726	10.6471590909091	TGM2
GO:0060840	artery development	biological_process	1	176	10	18739	0.0900707135596623	0.295356881547726	10.6471590909091	DDIT3
GO:0070613	regulation of protein processing	biological_process	1	176	10	18739	0.0900707135596623	0.295356881547726	10.6471590909091	PRKACA
GO:0070922	RISC complex assembly	biological_process	1	176	10	18739	0.0900707135596623	0.295356881547726	10.6471590909091	AGO3
GO:0071223	cellular response to lipoteichoic acid	biological_process	1	176	10	18739	0.0900707135596623	0.295356881547726	10.6471590909091	CD36
GO:0071372	cellular response to follicle-stimulating hormone stimulus	biological_process	1	176	10	18739	0.0900707135596623	0.295356881547726	10.6471590909091	NOTCH1
GO:0071374	cellular response to parathyroid hormone stimulus	biological_process	1	176	10	18739	0.0900707135596623	0.295356881547726	10.6471590909091	PRKACA
GO:0071481	cellular response to X-ray	biological_process	1	176	10	18739	0.0900707135596623	0.295356881547726	10.6471590909091	ATM
GO:0140999	histone H3K4 trimethyltransferase activity	molecular_function	1	176	10	18739	0.0900707135596623	0.295356881547726	10.6471590909091	KMT2D
GO:0150077	regulation of neuroinflammatory response	biological_process	1	176	10	18739	0.0900707135596623	0.295356881547726	10.6471590909091	MMP9
GO:1902237	positive regulation of endoplasmic reticulum stress-induced intrinsic apoptotic signaling pathway	biological_process	1	176	10	18739	0.0900707135596623	0.295356881547726	10.6471590909091	DDIT3
GO:1903715	regulation of aerobic respiration	biological_process	1	176	10	18739	0.0900707135596623	0.295356881547726	10.6471590909091	TRPV4
GO:2000048	negative regulation of cell-cell adhesion mediated by cadherin	biological_process	1	176	10	18739	0.0900707135596623	0.295356881547726	10.6471590909091	NOTCH1
GO:0050680	negative regulation of epithelial cell proliferation	biological_process	2	176	54	18739	0.0914510155828742	0.295676629541697	3.94339225589226	NOTCH1;EPPK1
GO:0006357	regulation of transcription by RNA polymerase II	biological_process	19	176	1461	18739	0.0926921738904242	0.295676629541697	1.38464081264389	ZNF32;FOSB;ZNF239;NOTCH1;MYCL;ZNF213;HOXB7;ZNF66;MLLT6;ZNF165;EGR1;TFEC;DDIT3;SRCAP;ZNF460;ZNF621;AHR;RFX7;ZNF587
GO:0005903	brush border	cellular_component	2	176	55	18739	0.0943378680985151	0.295676629541697	3.87169421487603	FLNA;PLEC
GO:0007420	brain development	biological_process	4	176	184	18739	0.0955621194172031	0.295676629541697	2.31459980237154	NODAL;PLXNB2;POMK;ATM
GO:0000165	MAPK cascade	biological_process	3	176	116	18739	0.0960452009493825	0.295676629541697	2.75357562695925	NENF;P2RX7;CD36
GO:0070588	calcium ion transmembrane transport	biological_process	3	176	116	18739	0.0960452009493825	0.295676629541697	2.75357562695925	PKD1;P2RX7;TRPV4
GO:0030672	synaptic vesicle membrane	cellular_component	3	176	117	18739	0.0979261876062937	0.295676629541697	2.73004079254079	MYOF;PTPRS;DMXL2
GO:0000002	mitochondrial genome maintenance	biological_process	1	176	11	18739	0.0986214933350642	0.295676629541697	9.67923553719008	SLC25A36
GO:0002116	semaphorin receptor complex	cellular_component	1	176	11	18739	0.0986214933350642	0.295676629541697	9.67923553719008	PLXNB2
GO:0002162	dystroglycan binding	molecular_function	1	176	11	18739	0.0986214933350642	0.295676629541697	9.67923553719008	PLEC
GO:0006686	sphingomyelin biosynthetic process	biological_process	1	176	11	18739	0.0986214933350642	0.295676629541697	9.67923553719008	SGMS2
GO:0006983	ER overload response	biological_process	1	176	11	18739	0.0986214933350642	0.295676629541697	9.67923553719008	DDIT3
GO:0007600	sensory perception	biological_process	1	176	11	18739	0.0986214933350642	0.295676629541697	9.67923553719008	OPRL1
GO:0008035	high-density lipoprotein particle binding	molecular_function	1	176	11	18739	0.0986214933350642	0.295676629541697	9.67923553719008	CD36
GO:0008046	axon guidance receptor activity	molecular_function	1	176	11	18739	0.0986214933350642	0.295676629541697	9.67923553719008	EPHB3
GO:0017069	snRNA binding	molecular_function	1	176	11	18739	0.0986214933350642	0.295676629541697	9.67923553719008	TOE1
GO:0022407	regulation of cell-cell adhesion	biological_process	1	176	11	18739	0.0986214933350642	0.295676629541697	9.67923553719008	EPHB3
GO:0030299	intestinal cholesterol absorption	biological_process	1	176	11	18739	0.0986214933350642	0.295676629541697	9.67923553719008	CD36
GO:0032432	actin filament bundle	cellular_component	1	176	11	18739	0.0986214933350642	0.295676629541697	9.67923553719008	FLNA
GO:0032780	negative regulation of ATP-dependent activity	biological_process	1	176	11	18739	0.0986214933350642	0.295676629541697	9.67923553719008	PAM16
GO:0033148	positive regulation of intracellular estrogen receptor signaling pathway	biological_process	1	176	11	18739	0.0986214933350642	0.295676629541697	9.67923553719008	KMT2D
GO:0033555	multicellular organismal response to stress	biological_process	1	176	11	18739	0.0986214933350642	0.295676629541697	9.67923553719008	SELENON
GO:0035194	regulatory ncRNA-mediated post-transcriptional gene silencing	biological_process	1	176	11	18739	0.0986214933350642	0.295676629541697	9.67923553719008	HELZ2
GO:0043393	regulation of protein binding	biological_process	1	176	11	18739	0.0986214933350642	0.295676629541697	9.67923553719008	PRKACA
GO:0043517	positive regulation of DNA damage response, signal transduction by p53 class mediator	biological_process	1	176	11	18739	0.0986214933350642	0.295676629541697	9.67923553719008	ATM
GO:0043522	leucine zipper domain binding	molecular_function	1	176	11	18739	0.0986214933350642	0.295676629541697	9.67923553719008	DDIT3
GO:0043951	negative regulation of cAMP-mediated signaling	biological_process	1	176	11	18739	0.0986214933350642	0.295676629541697	9.67923553719008	OPRL1
GO:0045056	transcytosis	biological_process	1	176	11	18739	0.0986214933350642	0.295676629541697	9.67923553719008	LRP1
GO:0045603	positive regulation of endothelial cell differentiation	biological_process	1	176	11	18739	0.0986214933350642	0.295676629541697	9.67923553719008	NOTCH1
GO:0046549	retinal cone cell development	biological_process	1	176	11	18739	0.0986214933350642	0.295676629541697	9.67923553719008	GNAT2
GO:0046940	nucleoside monophosphate phosphorylation	biological_process	1	176	11	18739	0.0986214933350642	0.295676629541697	9.67923553719008	AK1
GO:0048711	positive regulation of astrocyte differentiation	biological_process	1	176	11	18739	0.0986214933350642	0.295676629541697	9.67923553719008	NOTCH1
GO:0048771	tissue remodeling	biological_process	1	176	11	18739	0.0986214933350642	0.295676629541697	9.67923553719008	GNAT2
GO:0050891	multicellular organismal-level water homeostasis	biological_process	1	176	11	18739	0.0986214933350642	0.295676629541697	9.67923553719008	TRPV4
GO:0051561	positive regulation of mitochondrial calcium ion concentration	biological_process	1	176	11	18739	0.0986214933350642	0.295676629541697	9.67923553719008	TGM2
GO:0060379	cardiac muscle cell myoblast differentiation	biological_process	1	176	11	18739	0.0986214933350642	0.295676629541697	9.67923553719008	NOTCH1
GO:0070231	T cell apoptotic process	biological_process	1	176	11	18739	0.0986214933350642	0.295676629541697	9.67923553719008	P2RX7
GO:0071313	cellular response to caffeine	biological_process	1	176	11	18739	0.0986214933350642	0.295676629541697	9.67923553719008	SELENON
GO:0071492	cellular response to UV-A	biological_process	1	176	11	18739	0.0986214933350642	0.295676629541697	9.67923553719008	MMP9
GO:0071872	cellular response to epinephrine stimulus	biological_process	1	176	11	18739	0.0986214933350642	0.295676629541697	9.67923553719008	PRKACA
GO:0090009	primitive streak formation	biological_process	1	176	11	18739	0.0986214933350642	0.295676629541697	9.67923553719008	NODAL
GO:0097267	omega-hydroxylase P450 pathway	biological_process	1	176	11	18739	0.0986214933350642	0.295676629541697	9.67923553719008	CYP4F2
GO:0099151	regulation of postsynaptic density assembly	biological_process	1	176	11	18739	0.0986214933350642	0.295676629541697	9.67923553719008	PTPRS
GO:1902533	positive regulation of intracellular signal transduction	biological_process	1	176	11	18739	0.0986214933350642	0.295676629541697	9.67923553719008	CLEC6A
GO:1990440	positive regulation of transcription from RNA polymerase II promoter in response to endoplasmic reticulum stress	biological_process	1	176	11	18739	0.0986214933350642	0.295676629541697	9.67923553719008	DDIT3
GO:0007052	mitotic spindle organization	biological_process	2	176	57	18739	0.100189068797508	0.299236421797489	3.73584529505582	NUDC;NEK6
GO:0060348	bone development	biological_process	2	176	57	18739	0.100189068797508	0.299236421797489	3.73584529505582	TGM2;RPL13
GO:0005930	axoneme	cellular_component	3	176	119	18739	0.10173280005695	0.300946955482427	2.6841577540107	DNAH1;PRKACA;DRC3
GO:0004386	helicase activity	molecular_function	2	176	58	18739	0.10315195326857	0.300946955482427	3.67143	HELZ2;SRCAP
GO:0035577	azurophil granule membrane	cellular_component	2	176	58	18739	0.10315195326857	0.300946955482427	3.67143	VAMP8;SURF4
GO:0060170	ciliary membrane	cellular_component	2	176	58	18739	0.10315195326857	0.300946955482427	3.67143	TAS2R4;PKD1
GO:0017124	SH3 domain binding	molecular_function	3	176	121	18739	0.105597833851722	0.300946955482427	2.63979151014275	PLSCR3;INPP5D;CBL
GO:0005581	collagen trimer	cellular_component	2	176	59	18739	0.106138736883544	0.300946955482427	3.60920647149461	COL8A2;C1QL3
GO:0000470	maturation of LSU-rRNA	biological_process	1	176	12	18739	0.107092372082022	0.300946955482427	8.87263257575758	RSL1D1
GO:0008395	steroid hydroxylase activity	molecular_function	1	176	12	18739	0.107092372082022	0.300946955482427	8.87263257575758	CYP27A1
GO:0010936	negative regulation of macrophage cytokine production	biological_process	1	176	12	18739	0.107092372082022	0.300946955482427	8.87263257575758	IRAK3
GO:0017154	semaphorin receptor activity	molecular_function	1	176	12	18739	0.107092372082022	0.300946955482427	8.87263257575758	PLXNB2
GO:0030686	90S preribosome	cellular_component	1	176	12	18739	0.107092372082022	0.300946955482427	8.87263257575758	RSL1D1
GO:0031386	protein tag activity	molecular_function	1	176	12	18739	0.107092372082022	0.300946955482427	8.87263257575758	SUMO4
GO:0035493	SNARE complex assembly	biological_process	1	176	12	18739	0.107092372082022	0.300946955482427	8.87263257575758	VAMP8
GO:0043117	positive regulation of vascular permeability	biological_process	1	176	12	18739	0.107092372082022	0.300946955482427	8.87263257575758	TRPV4
GO:0043931	ossification involved in bone maturation	biological_process	1	176	12	18739	0.107092372082022	0.300946955482427	8.87263257575758	DCHS1
GO:0044666	MLL3/4 complex	cellular_component	1	176	12	18739	0.107092372082022	0.300946955482427	8.87263257575758	KMT2D
GO:0045475	locomotor rhythm	biological_process	1	176	12	18739	0.107092372082022	0.300946955482427	8.87263257575758	EGR1
GO:0050777	negative regulation of immune response	biological_process	1	176	12	18739	0.107092372082022	0.300946955482427	8.87263257575758	INPP5D
GO:0051549	positive regulation of keratinocyte migration	biological_process	1	176	12	18739	0.107092372082022	0.300946955482427	8.87263257575758	MMP9
GO:0055008	cardiac muscle tissue morphogenesis	biological_process	1	176	12	18739	0.107092372082022	0.300946955482427	8.87263257575758	NOTCH1
GO:0060100	positive regulation of phagocytosis, engulfment	biological_process	1	176	12	18739	0.107092372082022	0.300946955482427	8.87263257575758	CD36
GO:0060285	cilium-dependent cell motility	biological_process	1	176	12	18739	0.107092372082022	0.300946955482427	8.87263257575758	DNAH1
GO:0060413	atrial septum morphogenesis	biological_process	1	176	12	18739	0.107092372082022	0.300946955482427	8.87263257575758	NOTCH2
GO:0071377	cellular response to glucagon stimulus	biological_process	1	176	12	18739	0.107092372082022	0.300946955482427	8.87263257575758	PRKACA
GO:0140052	cellular response to oxidised low-density lipoprotein particle stimulus	biological_process	1	176	12	18739	0.107092372082022	0.300946955482427	8.87263257575758	CD36
GO:1900747	negative regulation of vascular endothelial growth factor signaling pathway	biological_process	1	176	12	18739	0.107092372082022	0.300946955482427	8.87263257575758	ADGRA2
GO:1903428	positive regulation of reactive oxygen species biosynthetic process	biological_process	1	176	12	18739	0.107092372082022	0.300946955482427	8.87263257575758	CD36
GO:1990817	poly(A) RNA polymerase activity	molecular_function	1	176	12	18739	0.107092372082022	0.300946955482427	8.87263257575758	TENT5C
GO:2000009	negative regulation of protein localization to cell surface	biological_process	1	176	12	18739	0.107092372082022	0.300946955482427	8.87263257575758	GPM6B
GO:2000036	regulation of stem cell population maintenance	biological_process	1	176	12	18739	0.107092372082022	0.300946955482427	8.87263257575758	NODAL
GO:2000318	positive regulation of T-helper 17 type immune response	biological_process	1	176	12	18739	0.107092372082022	0.300946955482427	8.87263257575758	CLEC6A
GO:0001533	cornified envelope	cellular_component	2	176	60	18739	0.109148715873745	0.300946955482427	3.54905303030303	PPL;KRT10
GO:0005262	calcium channel activity	molecular_function	2	176	60	18739	0.109148715873745	0.300946955482427	3.54905303030303	PKD1;TRPV4
GO:0010595	positive regulation of endothelial cell migration	biological_process	2	176	60	18739	0.109148715873745	0.300946955482427	3.54905303030303	ADGRA2;SASH1
GO:0006006	glucose metabolic process	biological_process	2	176	61	18739	0.112181197444929	0.300946955482427	3.49087183308495	HECTD4;H6PD
GO:0006974	DNA damage response	biological_process	5	176	271	18739	0.112543324768015	0.300946955482427	1.96442049647769	CBL;DDIT3;ATM;CASP2;ZBTB38
GO:0003677	DNA binding	molecular_function	13	176	951	18739	0.112591434749675	0.300946955482427	1.45544761495077	FOSB;ZNF239;MYCL;H4C4;HELZ2;EGR1;KMT2D;DDIT3;ZNF469;SRCAP;H3C12;ATM;AHR
GO:0043123	positive regulation of canonical NF-kappaB signal transduction	biological_process	4	176	196	18739	0.113442309419955	0.300946955482427	2.17288961038961	FLNA;CLEC6A;NEK6;CD36
GO:0002931	response to ischemia	biological_process	2	176	62	18739	0.115235499635193	0.300946955482427	3.43456744868035	P2RX7;EGR1
GO:0000812	Swr1 complex	cellular_component	1	176	13	18739	0.115484092192748	0.300946955482427	8.19012237762238	SRCAP
GO:0001527	microfibril	cellular_component	1	176	13	18739	0.115484092192748	0.300946955482427	8.19012237762238	FBN2
GO:0001706	endoderm formation	biological_process	1	176	13	18739	0.115484092192748	0.300946955482427	8.19012237762238	DUSP4
GO:0002024	diet induced thermogenesis	biological_process	1	176	13	18739	0.115484092192748	0.300946955482427	8.19012237762238	TRPV4
GO:0003181	atrioventricular valve morphogenesis	biological_process	1	176	13	18739	0.115484092192748	0.300946955482427	8.19012237762238	NOTCH1
GO:0003198	epithelial to mesenchymal transition involved in endocardial cushion formation	biological_process	1	176	13	18739	0.115484092192748	0.300946955482427	8.19012237762238	NOTCH1
GO:0004535	poly(A)-specific ribonuclease activity	molecular_function	1	176	13	18739	0.115484092192748	0.300946955482427	8.19012237762238	TOE1
GO:0004865	protein serine/threonine phosphatase inhibitor activity	molecular_function	1	176	13	18739	0.115484092192748	0.300946955482427	8.19012237762238	PPP1R14C
GO:0005858	axonemal dynein complex	cellular_component	1	176	13	18739	0.115484092192748	0.300946955482427	8.19012237762238	DNAH1
GO:0006691	leukotriene metabolic process	biological_process	1	176	13	18739	0.115484092192748	0.300946955482427	8.19012237762238	CYP4F2
GO:0007175	negative regulation of epidermal growth factor-activated receptor activity	biological_process	1	176	13	18739	0.115484092192748	0.300946955482427	8.19012237762238	CBL
GO:0008381	mechanosensitive monoatomic ion channel activity	molecular_function	1	176	13	18739	0.115484092192748	0.300946955482427	8.19012237762238	PIEZO1
GO:0010524	positive regulation of calcium ion transport into cytosol	biological_process	1	176	13	18739	0.115484092192748	0.300946955482427	8.19012237762238	P2RX7
GO:0010614	negative regulation of cardiac muscle hypertrophy	biological_process	1	176	13	18739	0.115484092192748	0.300946955482427	8.19012237762238	NOTCH1
GO:0017017	MAP kinase tyrosine/serine/threonine phosphatase activity	molecular_function	1	176	13	18739	0.115484092192748	0.300946955482427	8.19012237762238	DUSP4
GO:0031274	positive regulation of pseudopodium assembly	biological_process	1	176	13	18739	0.115484092192748	0.300946955482427	8.19012237762238	CDC42EP1
GO:0032233	positive regulation of actin filament bundle assembly	biological_process	1	176	13	18739	0.115484092192748	0.300946955482427	8.19012237762238	FLNA
GO:0032367	intracellular cholesterol transport	biological_process	1	176	13	18739	0.115484092192748	0.300946955482427	8.19012237762238	TSPO2
GO:0032495	response to muramyl dipeptide	biological_process	1	176	13	18739	0.115484092192748	0.300946955482427	8.19012237762238	NOTCH1
GO:0032963	collagen metabolic process	biological_process	1	176	13	18739	0.115484092192748	0.300946955482427	8.19012237762238	P2RX7
GO:0034498	early endosome to Golgi transport	biological_process	1	176	13	18739	0.115484092192748	0.300946955482427	8.19012237762238	SURF4
GO:0035810	positive regulation of urine volume	biological_process	1	176	13	18739	0.115484092192748	0.300946955482427	8.19012237762238	OPRL1
GO:0043114	regulation of vascular permeability	biological_process	1	176	13	18739	0.115484092192748	0.300946955482427	8.19012237762238	PLEC
GO:0045667	regulation of osteoblast differentiation	biological_process	1	176	13	18739	0.115484092192748	0.300946955482427	8.19012237762238	PRKACA
GO:0045953	negative regulation of natural killer cell mediated cytotoxicity	biological_process	1	176	13	18739	0.115484092192748	0.300946955482427	8.19012237762238	CLEC12B
GO:0050892	intestinal absorption	biological_process	1	176	13	18739	0.115484092192748	0.300946955482427	8.19012237762238	CD36
GO:0051412	response to corticosterone	biological_process	1	176	13	18739	0.115484092192748	0.300946955482427	8.19012237762238	FOSB
GO:0051764	actin crosslink formation	biological_process	1	176	13	18739	0.115484092192748	0.300946955482427	8.19012237762238	FLNA
GO:0060996	dendritic spine development	biological_process	1	176	13	18739	0.115484092192748	0.300946955482427	8.19012237762238	EPHB3
GO:0070417	cellular response to cold	biological_process	1	176	13	18739	0.115484092192748	0.300946955482427	8.19012237762238	PRKACA
GO:0071498	cellular response to fluid shear stress	biological_process	1	176	13	18739	0.115484092192748	0.300946955482427	8.19012237762238	PLEC
GO:0086064	cell communication by electrical coupling involved in cardiac conduction	biological_process	1	176	13	18739	0.115484092192748	0.300946955482427	8.19012237762238	PRKACA
GO:0090385	phagosome-lysosome fusion	biological_process	1	176	13	18739	0.115484092192748	0.300946955482427	8.19012237762238	RAB39A
GO:0097242	amyloid-beta clearance	biological_process	1	176	13	18739	0.115484092192748	0.300946955482427	8.19012237762238	LRP1
GO:1904322	cellular response to forskolin	biological_process	1	176	13	18739	0.115484092192748	0.300946955482427	8.19012237762238	AHR
GO:1904645	response to amyloid-beta	biological_process	1	176	13	18739	0.115484092192748	0.300946955482427	8.19012237762238	MMP9
GO:1990391	DNA repair complex	cellular_component	1	176	13	18739	0.115484092192748	0.300946955482427	8.19012237762238	ATM
GO:1990909	Wnt signalosome	cellular_component	1	176	13	18739	0.115484092192748	0.300946955482427	8.19012237762238	ADGRA2
GO:0001664	G protein-coupled receptor binding	molecular_function	2	176	63	18739	0.118310951174554	0.30210401643747	3.38005050505051	GNAT2;FLNA
GO:0001819	positive regulation of cytokine production	biological_process	2	176	63	18739	0.118310951174554	0.30210401643747	3.38005050505051	CLEC6A;IRAK3
GO:0030163	protein catabolic process	biological_process	2	176	63	18739	0.118310951174554	0.30210401643747	3.38005050505051	NOTCH1;P2RX7
GO:0010628	positive regulation of gene expression	biological_process	7	176	439	18739	0.120439508400117	0.30210401643747	1.69772468419963	NOTCH1;AGO3;P2RX7;EGR1;CD36;ATM;RPL11
GO:0045121	membrane raft	cellular_component	4	176	201	18739	0.121300399726908	0.30210401643747	2.11883763003166	INPP5D;CBL;GPM6B;CD36
GO:0005518	collagen binding	molecular_function	2	176	64	18739	0.12140689134619	0.30210401643747	3.32723721590909	NID1;MMP9
GO:0043433	negative regulation of DNA-binding transcription factor activity	biological_process	2	176	64	18739	0.12140689134619	0.30210401643747	3.32723721590909	FLNA;DDIT3
GO:0097190	apoptotic signaling pathway	biological_process	2	176	64	18739	0.12140689134619	0.30210401643747	3.32723721590909	P2RX7;CASP2
GO:0030426	growth cone	cellular_component	3	176	129	18739	0.121615463949924	0.30210401643747	2.47608350951374	CBL;TRPV4;PTPRS
GO:0000122	negative regulation of transcription by RNA polymerase II	biological_process	13	176	966	18739	0.122744853764348	0.30210401643747	1.43284749670619	FOSB;ZNF239;NOTCH1;NODAL;ZBTB37;EGR1;TRPV4;ZNF891;TFEC;DDIT3;ZNF469;CD36;NOTCH2
GO:0004674	protein serine/threonine kinase activity	molecular_function	6	176	359	18739	0.122975914575208	0.30210401643747	1.77946948594581	MAST3;NEK6;PRKACA;ATM;IRAK3;RPS6KA1
GO:0090090	negative regulation of canonical Wnt signaling pathway	biological_process	3	176	130	18739	0.12367759903196	0.30210401643747	2.45703671328671	NOTCH1;EGR1;DDIT3
GO:0003016	respiratory system process	biological_process	1	176	14	18739	0.123797389200869	0.30210401643747	7.60511363636364	SELENON
GO:0003222	ventricular trabecula myocardium morphogenesis	biological_process	1	176	14	18739	0.123797389200869	0.30210401643747	7.60511363636364	NOTCH1
GO:0003407	neural retina development	biological_process	1	176	14	18739	0.123797389200869	0.30210401643747	7.60511363636364	CASP2
GO:0006900	vesicle budding from membrane	biological_process	1	176	14	18739	0.123797389200869	0.30210401643747	7.60511363636364	P2RX7
GO:0010838	positive regulation of keratinocyte proliferation	biological_process	1	176	14	18739	0.123797389200869	0.30210401643747	7.60511363636364	NOTCH2
GO:0031054	pre-miRNA processing	biological_process	1	176	14	18739	0.123797389200869	0.30210401643747	7.60511363636364	AGO3
GO:0032482	Rab protein signal transduction	biological_process	1	176	14	18739	0.123797389200869	0.30210401643747	7.60511363636364	RAB39A
GO:0032688	negative regulation of interferon-beta production	biological_process	1	176	14	18739	0.123797389200869	0.30210401643747	7.60511363636364	PTPRS
GO:0032700	negative regulation of interleukin-17 production	biological_process	1	176	14	18739	0.123797389200869	0.30210401643747	7.60511363636364	DDIT3
GO:0034383	low-density lipoprotein particle clearance	biological_process	1	176	14	18739	0.123797389200869	0.30210401643747	7.60511363636364	CD36
GO:0042325	regulation of phosphorylation	biological_process	1	176	14	18739	0.123797389200869	0.30210401643747	7.60511363636364	PPP1R14C
GO:0042800	histone H3K4 methyltransferase activity	molecular_function	1	176	14	18739	0.123797389200869	0.30210401643747	7.60511363636364	KMT2D
GO:0043086	negative regulation of catalytic activity	biological_process	1	176	14	18739	0.123797389200869	0.30210401643747	7.60511363636364	NOTCH1
GO:0043394	proteoglycan binding	molecular_function	1	176	14	18739	0.123797389200869	0.30210401643747	7.60511363636364	NID1
GO:0044030	regulation of DNA methylation	biological_process	1	176	14	18739	0.123797389200869	0.30210401643747	7.60511363636364	MIS18A
GO:0045579	positive regulation of B cell differentiation	biological_process	1	176	14	18739	0.123797389200869	0.30210401643747	7.60511363636364	INPP5D
GO:0047372	acylglycerol lipase activity	molecular_function	1	176	14	18739	0.123797389200869	0.30210401643747	7.60511363636364	ABHD12B
GO:0048715	negative regulation of oligodendrocyte differentiation	biological_process	1	176	14	18739	0.123797389200869	0.30210401643747	7.60511363636364	NOTCH1
GO:0051149	positive regulation of muscle cell differentiation	biological_process	1	176	14	18739	0.123797389200869	0.30210401643747	7.60511363636364	NID1
GO:0060317	cardiac epithelial to mesenchymal transition	biological_process	1	176	14	18739	0.123797389200869	0.30210401643747	7.60511363636364	NOTCH1
GO:0060392	negative regulation of SMAD protein signal transduction	biological_process	1	176	14	18739	0.123797389200869	0.30210401643747	7.60511363636364	LRP1
GO:0060411	cardiac septum morphogenesis	biological_process	1	176	14	18739	0.123797389200869	0.30210401643747	7.60511363636364	NOTCH1
GO:0071044	histone mRNA catabolic process	biological_process	1	176	14	18739	0.123797389200869	0.30210401643747	7.60511363636364	ATM
GO:0071470	cellular response to osmotic stress	biological_process	1	176	14	18739	0.123797389200869	0.30210401643747	7.60511363636364	TRPV4
GO:0071639	positive regulation of monocyte chemotactic protein-1 production	biological_process	1	176	14	18739	0.123797389200869	0.30210401643747	7.60511363636364	TRPV4
GO:0085029	extracellular matrix assembly	biological_process	1	176	14	18739	0.123797389200869	0.30210401643747	7.60511363636364	GPM6B
GO:0098797	plasma membrane protein complex	cellular_component	1	176	14	18739	0.123797389200869	0.30210401643747	7.60511363636364	LRP1
GO:1902287	semaphorin-plexin signaling pathway involved in axon guidance	biological_process	1	176	14	18739	0.123797389200869	0.30210401643747	7.60511363636364	PLXNB2
GO:1990531	phospholipid-translocating ATPase complex	cellular_component	1	176	14	18739	0.123797389200869	0.30210401643747	7.60511363636364	ATP11A
GO:0030216	keratinocyte differentiation	biological_process	2	176	65	18739	0.124522669849314	0.302467102380894	3.27604895104895	NOTCH1;KRT10
GO:0045335	phagocytic vesicle	cellular_component	2	176	65	18739	0.124522669849314	0.302467102380894	3.27604895104895	RAB39A;CD36
GO:0050679	positive regulation of epithelial cell proliferation	biological_process	2	176	65	18739	0.124522669849314	0.302467102380894	3.27604895104895	NOTCH1;NODAL
GO:0031012	extracellular matrix	cellular_component	4	176	204	18739	0.126125182902962	0.303826462736553	2.08767825311943	TGM2;COL8A2;FBN2;MMP24
GO:0043235	receptor complex	cellular_component	4	176	204	18739	0.126125182902962	0.303826462736553	2.08767825311943	NOTCH1;LRP1;CD36;NOTCH2
GO:0006909	phagocytosis	biological_process	2	176	66	18739	0.127657646663673	0.303826462736553	3.22641184573003	CRYBA1;LRP1
GO:0032496	response to lipopolysaccharide	biological_process	3	176	133	18739	0.129939822373839	0.303826462736553	2.40161483253589	NOTCH1;P2RX7;IRAK3
GO:0031093	platelet alpha granule lumen	cellular_component	2	176	67	18739	0.130811191915652	0.303826462736553	3.17825644504749	TOR4A;A2M
GO:0070373	negative regulation of ERK1 and ERK2 cascade	biological_process	2	176	67	18739	0.130811191915652	0.303826462736553	3.17825644504749	CRYBA1;DUSP4
GO:0000463	maturation of LSU-rRNA from tricistronic rRNA transcript (SSU-rRNA, 5.8S rRNA, LSU-rRNA)	biological_process	1	176	15	18739	0.132032991844429	0.303826462736553	7.09810606060606	RPL35
GO:0001655	urogenital system development	biological_process	1	176	15	18739	0.132032991844429	0.303826462736553	7.09810606060606	EPHB3
GO:0001944	vasculature development	biological_process	1	176	15	18739	0.132032991844429	0.303826462736553	7.09810606060606	NODAL
GO:0005005	transmembrane-ephrin receptor activity	molecular_function	1	176	15	18739	0.132032991844429	0.303826462736553	7.09810606060606	EPHB3
GO:0006895	Golgi to endosome transport	biological_process	1	176	15	18739	0.132032991844429	0.303826462736553	7.09810606060606	MON2
GO:0008020	G protein-coupled photoreceptor activity	molecular_function	1	176	15	18739	0.132032991844429	0.303826462736553	7.09810606060606	GNAT2
GO:0008392	arachidonic acid epoxygenase activity	molecular_function	1	176	15	18739	0.132032991844429	0.303826462736553	7.09810606060606	CYP4F2
GO:0010812	negative regulation of cell-substrate adhesion	biological_process	1	176	15	18739	0.132032991844429	0.303826462736553	7.09810606060606	NOTCH1
GO:0016180	snRNA processing	biological_process	1	176	15	18739	0.132032991844429	0.303826462736553	7.09810606060606	INTS5
GO:0016442	RISC complex	cellular_component	1	176	15	18739	0.132032991844429	0.303826462736553	7.09810606060606	AGO3
GO:0017128	phospholipid scramblase activity	molecular_function	1	176	15	18739	0.132032991844429	0.303826462736553	7.09810606060606	PLSCR3
GO:0022010	central nervous system myelination	biological_process	1	176	15	18739	0.132032991844429	0.303826462736553	7.09810606060606	GPM6B
GO:0031435	mitogen-activated protein kinase kinase kinase binding	molecular_function	1	176	15	18739	0.132032991844429	0.303826462736553	7.09810606060606	SASH1
GO:0034122	negative regulation of toll-like receptor signaling pathway	biological_process	1	176	15	18739	0.132032991844429	0.303826462736553	7.09810606060606	IRAK3
GO:0035196	miRNA processing	biological_process	1	176	15	18739	0.132032991844429	0.303826462736553	7.09810606060606	AGO3
GO:0042308	negative regulation of protein import into nucleus	biological_process	1	176	15	18739	0.132032991844429	0.303826462736553	7.09810606060606	CD36
GO:0045236	CXCR chemokine receptor binding	molecular_function	1	176	15	18739	0.132032991844429	0.303826462736553	7.09810606060606	CXCL10
GO:0045737	positive regulation of cyclin-dependent protein serine/threonine kinase activity	biological_process	1	176	15	18739	0.132032991844429	0.303826462736553	7.09810606060606	PKD1
GO:0046849	bone remodeling	biological_process	1	176	15	18739	0.132032991844429	0.303826462736553	7.09810606060606	NOTCH2
GO:0048599	oocyte development	biological_process	1	176	15	18739	0.132032991844429	0.303826462736553	7.09810606060606	ATM
GO:0050910	detection of mechanical stimulus involved in sensory perception of sound	biological_process	1	176	15	18739	0.132032991844429	0.303826462736553	7.09810606060606	LHFPL5
GO:0060766	negative regulation of androgen receptor signaling pathway	biological_process	1	176	15	18739	0.132032991844429	0.303826462736553	7.09810606060606	NODAL
GO:0061045	negative regulation of wound healing	biological_process	1	176	15	18739	0.132032991844429	0.303826462736553	7.09810606060606	EPPK1
GO:0070254	mucus secretion	biological_process	1	176	15	18739	0.132032991844429	0.303826462736553	7.09810606060606	VAMP8
GO:0071514	genomic imprinting	biological_process	1	176	15	18739	0.132032991844429	0.303826462736553	7.09810606060606	ZDBF2
GO:0090051	negative regulation of cell migration involved in sprouting angiogenesis	biological_process	1	176	15	18739	0.132032991844429	0.303826462736553	7.09810606060606	NOTCH1
GO:0090162	establishment of epithelial cell polarity	biological_process	1	176	15	18739	0.132032991844429	0.303826462736553	7.09810606060606	PKD1
GO:0097440	apical dendrite	cellular_component	1	176	15	18739	0.132032991844429	0.303826462736553	7.09810606060606	FLNA
GO:0099645	neurotransmitter receptor localization to postsynaptic specialization membrane	biological_process	1	176	15	18739	0.132032991844429	0.303826462736553	7.09810606060606	C1QL3
GO:1900034	regulation of cellular response to heat	biological_process	1	176	15	18739	0.132032991844429	0.303826462736553	7.09810606060606	ATM
GO:0005783	endoplasmic reticulum	cellular_component	14	176	1071	18739	0.132363250938867	0.303826462736553	1.39178550207962	NENF;H6PD;TGM2;SURF4;PIEZO1;RPL13;PKD1;TRPV4;TENM1;RPL36AL;ATP11A;TSPO2;ALG10;EXTL3
GO:0009897	external side of plasma membrane	cellular_component	6	176	367	18739	0.132500151062489	0.303826462736553	1.74067996036661	CD83;CLEC6A;CXCL10;P2RX7;CLEC12B;CD36
GO:0007049	cell cycle	biological_process	5	176	286	18739	0.132610406543845	0.303826462736553	1.86139144945963	BEX2;MARVELD1;DDIT3;AHR;RPS6KA1
GO:1901224	positive regulation of non-canonical NF-kappaB signal transduction	biological_process	2	176	68	18739	0.133982685745958	0.306524342099037	3.13151737967914	AGO3;SASH1
GO:0032991	protein-containing complex	cellular_component	9	176	626	18739	0.135976979808836	0.31063536461409	1.53074172233517	H4C4;NEK6;PAM16;CLEC12B;SRCAP;H3C12;SASH1;AHR;RPL11
GO:0006898	receptor-mediated endocytosis	biological_process	2	176	69	18739	0.137171518178873	0.312081268467633	3.08613306982872	LRP1;CD36
GO:0001913	T cell mediated cytotoxicity	biological_process	1	176	16	18739	0.140191622128309	0.312081268467633	6.65447443181818	P2RX7
GO:0002755	MyD88-dependent toll-like receptor signaling pathway	biological_process	1	176	16	18739	0.140191622128309	0.312081268467633	6.65447443181818	IRAK3
GO:0005744	TIM23 mitochondrial import inner membrane translocase complex	cellular_component	1	176	16	18739	0.140191622128309	0.312081268467633	6.65447443181818	PAM16
GO:0006488	dolichol-linked oligosaccharide biosynthetic process	biological_process	1	176	16	18739	0.140191622128309	0.312081268467633	6.65447443181818	ALG10
GO:0010765	positive regulation of sodium ion transport	biological_process	1	176	16	18739	0.140191622128309	0.312081268467633	6.65447443181818	MLLT6
GO:0015012	heparan sulfate proteoglycan biosynthetic process	biological_process	1	176	16	18739	0.140191622128309	0.312081268467633	6.65447443181818	EXTL3
GO:0015909	long-chain fatty acid transport	biological_process	1	176	16	18739	0.140191622128309	0.312081268467633	6.65447443181818	CD36
GO:0016757	glycosyltransferase activity	molecular_function	1	176	16	18739	0.140191622128309	0.312081268467633	6.65447443181818	EXTL3
GO:0022409	positive regulation of cell-cell adhesion	biological_process	1	176	16	18739	0.140191622128309	0.312081268467633	6.65447443181818	NODAL
GO:0034185	apolipoprotein binding	molecular_function	1	176	16	18739	0.140191622128309	0.312081268467633	6.65447443181818	LRP1
GO:0042059	negative regulation of epidermal growth factor receptor signaling pathway	biological_process	1	176	16	18739	0.140191622128309	0.312081268467633	6.65447443181818	CBL
GO:0042417	dopamine metabolic process	biological_process	1	176	16	18739	0.140191622128309	0.312081268467633	6.65447443181818	GNAT2
GO:0042622	photoreceptor outer segment membrane	cellular_component	1	176	16	18739	0.140191622128309	0.312081268467633	6.65447443181818	GNAT2
GO:0044319	wound healing, spreading of cells	biological_process	1	176	16	18739	0.140191622128309	0.312081268467633	6.65447443181818	FLNA
GO:0090399	replicative senescence	biological_process	1	176	16	18739	0.140191622128309	0.312081268467633	6.65447443181818	ATM
GO:0140326	ATPase-coupled intramembrane lipid transporter activity	molecular_function	1	176	16	18739	0.140191622128309	0.312081268467633	6.65447443181818	ATP11A
GO:1901381	positive regulation of potassium ion transmembrane transport	biological_process	1	176	16	18739	0.140191622128309	0.312081268467633	6.65447443181818	FLNA
GO:0032922	circadian regulation of gene expression	biological_process	2	176	70	18739	0.140377088993065	0.312081268467633	3.04204545454545	EGR1;AHR
GO:0019221	cytokine-mediated signaling pathway	biological_process	3	176	139	18739	0.142790004951864	0.316666579019951	2.29794800523218	CBL;PRKACA;IRAK3
GO:0008217	regulation of blood pressure	biological_process	2	176	72	18739	0.146836092887389	0.316666579019951	2.95754419191919	CYP4F2;TAC4
GO:0030666	endocytic vesicle membrane	cellular_component	2	176	72	18739	0.146836092887389	0.316666579019951	2.95754419191919	LRP1;CD36
GO:0032868	response to insulin	biological_process	2	176	72	18739	0.146836092887389	0.316666579019951	2.95754419191919	EGR1;TRPV4
GO:0000712	resolution of meiotic recombination intermediates	biological_process	1	176	17	18739	0.148273995386089	0.316666579019951	6.26303475935829	SHOC1
GO:0002028	regulation of sodium ion transport	biological_process	1	176	17	18739	0.148273995386089	0.316666579019951	6.26303475935829	P2RX7
GO:0004550	nucleoside diphosphate kinase activity	molecular_function	1	176	17	18739	0.148273995386089	0.316666579019951	6.26303475935829	AK1
GO:0005324	long-chain fatty acid transporter activity	molecular_function	1	176	17	18739	0.148273995386089	0.316666579019951	6.26303475935829	CD36
GO:0006796	phosphate-containing compound metabolic process	biological_process	1	176	17	18739	0.148273995386089	0.316666579019951	6.26303475935829	INPP5D
GO:0007097	nuclear migration	biological_process	1	176	17	18739	0.148273995386089	0.316666579019951	6.26303475935829	NUDC
GO:0008569	minus-end-directed microtubule motor activity	molecular_function	1	176	17	18739	0.148273995386089	0.316666579019951	6.26303475935829	DNAH1
GO:0010832	negative regulation of myotube differentiation	biological_process	1	176	17	18739	0.148273995386089	0.316666579019951	6.26303475935829	NOTCH1
GO:0016528	sarcoplasm	cellular_component	1	176	17	18739	0.148273995386089	0.316666579019951	6.26303475935829	PLEC
GO:0019433	triglyceride catabolic process	biological_process	1	176	17	18739	0.148273995386089	0.316666579019951	6.26303475935829	PNPLA1
GO:0030169	low-density lipoprotein particle binding	molecular_function	1	176	17	18739	0.148273995386089	0.316666579019951	6.26303475935829	CD36
GO:0030194	positive regulation of blood coagulation	biological_process	1	176	17	18739	0.148273995386089	0.316666579019951	6.26303475935829	CD36
GO:0030224	monocyte differentiation	biological_process	1	176	17	18739	0.148273995386089	0.316666579019951	6.26303475935829	FASN
GO:0031092	platelet alpha granule membrane	cellular_component	1	176	17	18739	0.148273995386089	0.316666579019951	6.26303475935829	CD36
GO:0033198	response to ATP	biological_process	1	176	17	18739	0.148273995386089	0.316666579019951	6.26303475935829	P2RX7
GO:0034389	lipid droplet organization	biological_process	1	176	17	18739	0.148273995386089	0.316666579019951	6.26303475935829	TSPO2
GO:0035909	aorta morphogenesis	biological_process	1	176	17	18739	0.148273995386089	0.316666579019951	6.26303475935829	LRP1
GO:0036159	inner dynein arm assembly	biological_process	1	176	17	18739	0.148273995386089	0.316666579019951	6.26303475935829	DNAH1
GO:0042770	signal transduction in response to DNA damage	biological_process	1	176	17	18739	0.148273995386089	0.316666579019951	6.26303475935829	ATM
GO:0046785	microtubule polymerization	biological_process	1	176	17	18739	0.148273995386089	0.316666579019951	6.26303475935829	TRPV4
GO:0048708	astrocyte differentiation	biological_process	1	176	17	18739	0.148273995386089	0.316666579019951	6.26303475935829	NOTCH1
GO:0050965	detection of temperature stimulus involved in sensory perception of pain	biological_process	1	176	17	18739	0.148273995386089	0.316666579019951	6.26303475935829	MMP24
GO:0055078	sodium ion homeostasis	biological_process	1	176	17	18739	0.148273995386089	0.316666579019951	6.26303475935829	CYP4F2
GO:0070542	response to fatty acid	biological_process	1	176	17	18739	0.148273995386089	0.316666579019951	6.26303475935829	CD36
GO:0071404	cellular response to low-density lipoprotein particle stimulus	biological_process	1	176	17	18739	0.148273995386089	0.316666579019951	6.26303475935829	CD36
GO:0019901	protein kinase binding	molecular_function	7	176	467	18739	0.151166319916973	0.316895317467922	1.5959339108429	NEK6;PKD1;TRPV4;PRKACA;SASH1;IRAK3;FAM83H
GO:0062023	collagen-containing extracellular matrix	cellular_component	6	176	382	18739	0.151272935087182	0.316895317467922	1.67232865302237	TGM2;NID1;COL8A2;FBN2;A2M;MMP9
GO:0000976	transcription cis-regulatory region binding	molecular_function	4	176	219	18739	0.151412345332734	0.316895317467922	1.94468659194687	EGR1;KMT2D;DDIT3;AHR
GO:0005901	caveola	cellular_component	2	176	74	18739	0.153355085932464	0.316895317467922	2.87761056511056	MYOF;CD36
GO:0006816	calcium ion transport	biological_process	2	176	74	18739	0.153355085932464	0.316895317467922	2.87761056511056	PKD1;TRPV4
GO:0001709	cell fate determination	biological_process	1	176	18	18739	0.156280820341332	0.316895317467922	5.91508838383838	NOTCH2
GO:0005229	intracellular calcium activated chloride channel activity	molecular_function	1	176	18	18739	0.156280820341332	0.316895317467922	5.91508838383838	TTYH3
GO:0007413	axonal fasciculation	biological_process	1	176	18	18739	0.156280820341332	0.316895317467922	5.91508838383838	EPHB3
GO:0008028	monocarboxylic acid transmembrane transporter activity	molecular_function	1	176	18	18739	0.156280820341332	0.316895317467922	5.91508838383838	SLC6A12
GO:0010737	protein kinase A signaling	biological_process	1	176	18	18739	0.156280820341332	0.316895317467922	5.91508838383838	PRKACA
GO:0010744	positive regulation of macrophage derived foam cell differentiation	biological_process	1	176	18	18739	0.156280820341332	0.316895317467922	5.91508838383838	CD36
GO:0019373	epoxygenase P450 pathway	biological_process	1	176	18	18739	0.156280820341332	0.316895317467922	5.91508838383838	CYP4F2
GO:0030517	negative regulation of axon extension	biological_process	1	176	18	18739	0.156280820341332	0.316895317467922	5.91508838383838	PTPRS
GO:0032039	integrator complex	cellular_component	1	176	18	18739	0.156280820341332	0.316895317467922	5.91508838383838	INTS5
GO:0032695	negative regulation of interleukin-12 production	biological_process	1	176	18	18739	0.156280820341332	0.316895317467922	5.91508838383838	IRAK3
GO:0033280	response to vitamin D	biological_process	1	176	18	18739	0.156280820341332	0.316895317467922	5.91508838383838	CXCL10
GO:0035234	ectopic germ cell programmed cell death	biological_process	1	176	18	18739	0.156280820341332	0.316895317467922	5.91508838383838	CASP2
GO:0035278	miRNA-mediated gene silencing by inhibition of translation	biological_process	1	176	18	18739	0.156280820341332	0.316895317467922	5.91508838383838	AGO3
GO:0035329	hippo signaling	biological_process	1	176	18	18739	0.156280820341332	0.316895317467922	5.91508838383838	DCHS1
GO:0043011	myeloid dendritic cell differentiation	biological_process	1	176	18	18739	0.156280820341332	0.316895317467922	5.91508838383838	NOTCH2
GO:0043034	costamere	cellular_component	1	176	18	18739	0.156280820341332	0.316895317467922	5.91508838383838	PLEC
GO:0043505	CENP-A containing nucleosome	cellular_component	1	176	18	18739	0.156280820341332	0.316895317467922	5.91508838383838	H4C4
GO:0045618	positive regulation of keratinocyte differentiation	biological_process	1	176	18	18739	0.156280820341332	0.316895317467922	5.91508838383838	NOTCH1
GO:0048593	camera-type eye morphogenesis	biological_process	1	176	18	18739	0.156280820341332	0.316895317467922	5.91508838383838	COL8A2
GO:0060088	auditory receptor cell stereocilium organization	biological_process	1	176	18	18739	0.156280820341332	0.316895317467922	5.91508838383838	LHFPL5
GO:0060997	dendritic spine morphogenesis	biological_process	1	176	18	18739	0.156280820341332	0.316895317467922	5.91508838383838	EPHB3
GO:0061644	protein localization to CENP-A containing chromatin	biological_process	1	176	18	18739	0.156280820341332	0.316895317467922	5.91508838383838	H4C4
GO:0061760	antifungal innate immune response	biological_process	1	176	18	18739	0.156280820341332	0.316895317467922	5.91508838383838	CLEC6A
GO:0070509	calcium ion import	biological_process	1	176	18	18739	0.156280820341332	0.316895317467922	5.91508838383838	TRPV4
GO:0071318	cellular response to ATP	biological_process	1	176	18	18739	0.156280820341332	0.316895317467922	5.91508838383838	P2RX7
GO:0090190	positive regulation of branching involved in ureteric bud morphogenesis	biological_process	1	176	18	18739	0.156280820341332	0.316895317467922	5.91508838383838	HOXB7
GO:0098641	cadherin binding involved in cell-cell adhesion	molecular_function	1	176	18	18739	0.156280820341332	0.316895317467922	5.91508838383838	CDC42EP1
GO:2000059	negative regulation of ubiquitin-dependent protein catabolic process	biological_process	1	176	18	18739	0.156280820341332	0.316895317467922	5.91508838383838	RPL11
GO:2000179	positive regulation of neural precursor cell proliferation	biological_process	1	176	18	18739	0.156280820341332	0.316895317467922	5.91508838383838	FLNA
GO:2000737	negative regulation of stem cell differentiation	biological_process	1	176	18	18739	0.156280820341332	0.316895317467922	5.91508838383838	NOTCH1
GO:2000811	negative regulation of anoikis	biological_process	1	176	18	18739	0.156280820341332	0.316895317467922	5.91508838383838	NOTCH1
GO:2001224	positive regulation of neuron migration	biological_process	1	176	18	18739	0.156280820341332	0.316895317467922	5.91508838383838	FLNA
GO:0021987	cerebral cortex development	biological_process	2	176	75	18739	0.156635677884398	0.316895317467922	2.83924242424242	FLNA;PTPRS
GO:0030175	filopodium	cellular_component	2	176	75	18739	0.156635677884398	0.316895317467922	2.83924242424242	TRPV4;ADGRA2
GO:0030509	BMP signaling pathway	biological_process	2	176	75	18739	0.156635677884398	0.316895317467922	2.83924242424242	EGR1;NOTCH2
GO:0032088	negative regulation of NF-kappaB transcription factor activity	biological_process	2	176	75	18739	0.156635677884398	0.316895317467922	2.83924242424242	DDIT3;IRAK3
GO:0007605	sensory perception of sound	biological_process	3	176	146	18739	0.158289094070143	0.319829312023627	2.18777241594022	LHFPL5;RPL38;DDIT3
GO:0030670	phagocytic vesicle membrane	cellular_component	2	176	76	18739	0.159929604687656	0.322316514440936	2.80188397129187	VAMP8;RAB39A
GO:0031594	neuromuscular junction	cellular_component	2	176	76	18739	0.159929604687656	0.322316514440936	2.80188397129187	P2RX7;PRKACA
GO:0000038	very long-chain fatty acid metabolic process	biological_process	1	176	19	18739	0.164212799168314	0.323088682363657	5.60376794258373	CYP4F2
GO:0001502	cartilage condensation	biological_process	1	176	19	18739	0.164212799168314	0.323088682363657	5.60376794258373	PKD1
GO:0003203	endocardial cushion morphogenesis	biological_process	1	176	19	18739	0.164212799168314	0.323088682363657	5.60376794258373	NOTCH1
GO:0010759	positive regulation of macrophage chemotaxis	biological_process	1	176	19	18739	0.164212799168314	0.323088682363657	5.60376794258373	TRPV4
GO:0010761	fibroblast migration	biological_process	1	176	19	18739	0.164212799168314	0.323088682363657	5.60376794258373	PLEC
GO:0010996	response to auditory stimulus	biological_process	1	176	19	18739	0.164212799168314	0.323088682363657	5.60376794258373	CXCL10
GO:0015718	monocarboxylic acid transport	biological_process	1	176	19	18739	0.164212799168314	0.323088682363657	5.60376794258373	SLC6A12
GO:0030166	proteoglycan biosynthetic process	biological_process	1	176	19	18739	0.164212799168314	0.323088682363657	5.60376794258373	CHST13
GO:0030206	chondroitin sulfate biosynthetic process	biological_process	1	176	19	18739	0.164212799168314	0.323088682363657	5.60376794258373	CHST13
GO:0030506	ankyrin binding	molecular_function	1	176	19	18739	0.164212799168314	0.323088682363657	5.60376794258373	PLEC
GO:0030660	Golgi-associated vesicle membrane	cellular_component	1	176	19	18739	0.164212799168314	0.323088682363657	5.60376794258373	PKD1
GO:0036342	post-anal tail morphogenesis	biological_process	1	176	19	18739	0.164212799168314	0.323088682363657	5.60376794258373	DCHS1
GO:0043027	cysteine-type endopeptidase inhibitor activity involved in apoptotic process	molecular_function	1	176	19	18739	0.164212799168314	0.323088682363657	5.60376794258373	RPS6KA1
GO:0045653	negative regulation of megakaryocyte differentiation	biological_process	1	176	19	18739	0.164212799168314	0.323088682363657	5.60376794258373	H4C4
GO:0045721	negative regulation of gluconeogenesis	biological_process	1	176	19	18739	0.164212799168314	0.323088682363657	5.60376794258373	SOGA1
GO:0045722	positive regulation of gluconeogenesis	biological_process	1	176	19	18739	0.164212799168314	0.323088682363657	5.60376794258373	PRKACA
GO:0046827	positive regulation of protein export from nucleus	biological_process	1	176	19	18739	0.164212799168314	0.323088682363657	5.60376794258373	PRKACA
GO:1903779	regulation of cardiac conduction	biological_process	1	176	19	18739	0.164212799168314	0.323088682363657	5.60376794258373	PRKACA
GO:2001222	regulation of neuron migration	biological_process	1	176	19	18739	0.164212799168314	0.323088682363657	5.60376794258373	PLXNB2
GO:0008289	lipid binding	molecular_function	3	176	149	18739	0.165085047736182	0.324399332255618	2.14372330689445	FABP6;TRPV4;CD36
GO:0001843	neural tube closure	biological_process	2	176	78	18739	0.166555329896638	0.326067275195656	2.73004079254079	PLXNB2;PRKACA
GO:0036464	cytoplasmic ribonucleoprotein granule	cellular_component	2	176	78	18739	0.166555329896638	0.326067275195656	2.73004079254079	AGO3;RPL28
GO:0048306	calcium-dependent protein binding	molecular_function	2	176	78	18739	0.166555329896638	0.326067275195656	2.73004079254079	PLSCR3;A2M
GO:0046777	protein autophosphorylation	biological_process	3	176	151	18739	0.169663433204926	0.326312250321885	2.11532962071042	NEK6;ATM;EPHB3
GO:0007596	blood coagulation	biological_process	2	176	79	18739	0.169886083647054	0.326312250321885	2.6954833141542	CYP4F2;CD36
GO:0000027	ribosomal large subunit assembly	biological_process	1	176	20	18739	0.172070627552201	0.326312250321885	5.32357954545455	RPL11
GO:0003823	antigen binding	molecular_function	1	176	20	18739	0.172070627552201	0.326312250321885	5.32357954545455	NCR3LG1
GO:0003824	catalytic activity	molecular_function	1	176	20	18739	0.172070627552201	0.326312250321885	5.32357954545455	MGAM
GO:0004806	triglyceride lipase activity	molecular_function	1	176	20	18739	0.172070627552201	0.326312250321885	5.32357954545455	PNPLA1
GO:0007263	nitric oxide mediated signal transduction	biological_process	1	176	20	18739	0.172070627552201	0.326312250321885	5.32357954545455	CD36
GO:0010881	regulation of cardiac muscle contraction by regulation of the release of sequestered calcium ion	biological_process	1	176	20	18739	0.172070627552201	0.326312250321885	5.32357954545455	PRKACA
GO:0016125	sterol metabolic process	biological_process	1	176	20	18739	0.172070627552201	0.326312250321885	5.32357954545455	CYP27A1
GO:0022904	respiratory electron transport chain	biological_process	1	176	20	18739	0.172070627552201	0.326312250321885	5.32357954545455	PLEC
GO:0030150	protein import into mitochondrial matrix	biological_process	1	176	20	18739	0.172070627552201	0.326312250321885	5.32357954545455	PAM16
GO:0030279	negative regulation of ossification	biological_process	1	176	20	18739	0.172070627552201	0.326312250321885	5.32357954545455	NOTCH1
GO:0030500	regulation of bone mineralization	biological_process	1	176	20	18739	0.172070627552201	0.326312250321885	5.32357954545455	SGMS2
GO:0031290	retinal ganglion cell axon guidance	biological_process	1	176	20	18739	0.172070627552201	0.326312250321885	5.32357954545455	EPHB3
GO:0032426	stereocilium tip	cellular_component	1	176	20	18739	0.172070627552201	0.326312250321885	5.32357954545455	LHFPL5
GO:0042246	tissue regeneration	biological_process	1	176	20	18739	0.172070627552201	0.326312250321885	5.32357954545455	NOTCH1
GO:0042474	middle ear morphogenesis	biological_process	1	176	20	18739	0.172070627552201	0.326312250321885	5.32357954545455	RPL38
GO:0043392	negative regulation of DNA binding	biological_process	1	176	20	18739	0.172070627552201	0.326312250321885	5.32357954545455	SUMO4
GO:0045807	positive regulation of endocytosis	biological_process	1	176	20	18739	0.172070627552201	0.326312250321885	5.32357954545455	LRP1
GO:0050770	regulation of axonogenesis	biological_process	1	176	20	18739	0.172070627552201	0.326312250321885	5.32357954545455	EPHB3
GO:0055117	regulation of cardiac muscle contraction	biological_process	1	176	20	18739	0.172070627552201	0.326312250321885	5.32357954545455	PRKACA
GO:0060236	regulation of mitotic spindle organization	biological_process	1	176	20	18739	0.172070627552201	0.326312250321885	5.32357954545455	PKD1
GO:0098992	neuronal dense core vesicle	cellular_component	1	176	20	18739	0.172070627552201	0.326312250321885	5.32357954545455	DMXL2
GO:0099170	postsynaptic modulation of chemical synaptic transmission	biological_process	1	176	20	18739	0.172070627552201	0.326312250321885	5.32357954545455	PRKACA
GO:1900227	positive regulation of NLRP3 inflammasome complex assembly	biological_process	1	176	20	18739	0.172070627552201	0.326312250321885	5.32357954545455	CD36
GO:2000406	positive regulation of T cell migration	biological_process	1	176	20	18739	0.172070627552201	0.326312250321885	5.32357954545455	CXCL10
GO:0033116	endoplasmic reticulum-Golgi intermediate compartment membrane	cellular_component	2	176	80	18739	0.173228082707561	0.328111915982792	2.66178977272727	SURF4;PIEZO1
GO:0016485	protein processing	biological_process	2	176	81	18739	0.176580826054462	0.330491918584659	2.62892817059484	P2RX7;CASP2
GO:0007166	cell surface receptor signaling pathway	biological_process	4	176	233	18739	0.176600477102528	0.330491918584659	1.82783847054233	CXCL10;P2RX7;ADGRA2;CD36
GO:0030198	extracellular matrix organization	biological_process	3	176	155	18739	0.178928708862159	0.330491918584659	2.06074046920821	COL8A2;MMP24;MMP9
GO:0003351	epithelial cilium movement involved in extracellular fluid movement	biological_process	1	176	21	18739	0.179854994748676	0.330491918584659	5.07007575757576	DNAH1
GO:0005697	telomerase holoenzyme complex	cellular_component	1	176	21	18739	0.179854994748676	0.330491918584659	5.07007575757576	GAR1
GO:0007004	telomere maintenance via telomerase	biological_process	1	176	21	18739	0.179854994748676	0.330491918584659	5.07007575757576	GAR1
GO:0007041	lysosomal transport	biological_process	1	176	21	18739	0.179854994748676	0.330491918584659	5.07007575757576	LRP1
GO:0007492	endoderm development	biological_process	1	176	21	18739	0.179854994748676	0.330491918584659	5.07007575757576	NOTCH1
GO:0009948	anterior/posterior axis specification	biological_process	1	176	21	18739	0.179854994748676	0.330491918584659	5.07007575757576	DDIT3
GO:0016338	calcium-independent cell-cell adhesion via plasma membrane cell-adhesion molecules	biological_process	1	176	21	18739	0.179854994748676	0.330491918584659	5.07007575757576	CLDN20
GO:0019226	transmission of nerve impulse	biological_process	1	176	21	18739	0.179854994748676	0.330491918584659	5.07007575757576	PLEC
GO:0030863	cortical cytoskeleton	cellular_component	1	176	21	18739	0.179854994748676	0.330491918584659	5.07007575757576	FLNA
GO:0034243	regulation of transcription elongation by RNA polymerase II	biological_process	1	176	21	18739	0.179854994748676	0.330491918584659	5.07007575757576	INTS5
GO:0036120	cellular response to platelet-derived growth factor stimulus	biological_process	1	176	21	18739	0.179854994748676	0.330491918584659	5.07007575757576	CBL
GO:0043083	synaptic cleft	cellular_component	1	176	21	18739	0.179854994748676	0.330491918584659	5.07007575757576	C1QL3
GO:0043186	P granule	cellular_component	1	176	21	18739	0.179854994748676	0.330491918584659	5.07007575757576	HELZ2
GO:0043523	regulation of neuron apoptotic process	biological_process	1	176	21	18739	0.179854994748676	0.330491918584659	5.07007575757576	EGR1
GO:0045445	myoblast differentiation	biological_process	1	176	21	18739	0.179854994748676	0.330491918584659	5.07007575757576	PLEC
GO:0046928	regulation of neurotransmitter secretion	biological_process	1	176	21	18739	0.179854994748676	0.330491918584659	5.07007575757576	MYOF
GO:0051899	membrane depolarization	biological_process	1	176	21	18739	0.179854994748676	0.330491918584659	5.07007575757576	P2RX7
GO:0070584	mitochondrion morphogenesis	biological_process	1	176	21	18739	0.179854994748676	0.330491918584659	5.07007575757576	PLEC
GO:0071711	basement membrane organization	biological_process	1	176	21	18739	0.179854994748676	0.330491918584659	5.07007575757576	NID1
GO:0090026	positive regulation of monocyte chemotaxis	biological_process	1	176	21	18739	0.179854994748676	0.330491918584659	5.07007575757576	CXCL10
GO:0097194	execution phase of apoptosis	biological_process	1	176	21	18739	0.179854994748676	0.330491918584659	5.07007575757576	CASP2
GO:1903076	regulation of protein localization to plasma membrane	biological_process	1	176	21	18739	0.179854994748676	0.330491918584659	5.07007575757576	VAMP8
GO:0016787	hydrolase activity	molecular_function	2	176	82	18739	0.17994382098288	0.330491918584659	2.59686807095344	TMPPE;TUBA3D
GO:0006631	fatty acid metabolic process	biological_process	2	176	83	18739	0.183316582996198	0.336294057850834	2.56558050383352	FASN;CD36
GO:0010629	negative regulation of gene expression	biological_process	4	176	238	18739	0.185925544541965	0.336636034953369	1.7894385026738	NOTCH1;LRP1;CD36;NOTCH2
GO:0030307	positive regulation of cell growth	biological_process	2	176	84	18739	0.186698635696828	0.336636034953369	2.53503787878788	RPS6KA1;EXTL3
GO:0010001	glial cell differentiation	biological_process	1	176	22	18739	0.187566583643014	0.336636034953369	4.83961776859504	MMP24
GO:0016079	synaptic vesicle exocytosis	biological_process	1	176	22	18739	0.187566583643014	0.336636034953369	4.83961776859504	P2RX7
GO:0016327	apicolateral plasma membrane	cellular_component	1	176	22	18739	0.187566583643014	0.336636034953369	4.83961776859504	EPPK1
GO:0030879	mammary gland development	biological_process	1	176	22	18739	0.187566583643014	0.336636034953369	4.83961776859504	FASN
GO:0031258	lamellipodium membrane	cellular_component	1	176	22	18739	0.187566583643014	0.336636034953369	4.83961776859504	PIEZO1
GO:0031683	G-protein beta/gamma-subunit complex binding	molecular_function	1	176	22	18739	0.187566583643014	0.336636034953369	4.83961776859504	GNAT2
GO:0033691	sialic acid binding	molecular_function	1	176	22	18739	0.187566583643014	0.336636034953369	4.83961776859504	SIGLEC11
GO:0035584	calcium-mediated signaling using intracellular calcium source	biological_process	1	176	22	18739	0.187566583643014	0.336636034953369	4.83961776859504	PRKACA
GO:0036092	phosphatidylinositol-3-phosphate biosynthetic process	biological_process	1	176	22	18739	0.187566583643014	0.336636034953369	4.83961776859504	ATM
GO:0043113	receptor clustering	biological_process	1	176	22	18739	0.187566583643014	0.336636034953369	4.83961776859504	FLNA
GO:0045821	positive regulation of glycolytic process	biological_process	1	176	22	18739	0.187566583643014	0.336636034953369	4.83961776859504	P2RX7
GO:0048260	positive regulation of receptor-mediated endocytosis	biological_process	1	176	22	18739	0.187566583643014	0.336636034953369	4.83961776859504	CBL
GO:0050905	neuromuscular process	biological_process	1	176	22	18739	0.187566583643014	0.336636034953369	4.83961776859504	POMK
GO:0050908	detection of light stimulus involved in visual perception	biological_process	1	176	22	18739	0.187566583643014	0.336636034953369	4.83961776859504	GNAT2
GO:0060045	positive regulation of cardiac muscle cell proliferation	biological_process	1	176	22	18739	0.187566583643014	0.336636034953369	4.83961776859504	NOTCH1
GO:0070034	telomerase RNA binding	molecular_function	1	176	22	18739	0.187566583643014	0.336636034953369	4.83961776859504	GAR1
GO:0090316	positive regulation of intracellular protein transport	biological_process	1	176	22	18739	0.187566583643014	0.336636034953369	4.83961776859504	TENM1
GO:0005604	basement membrane	cellular_component	2	176	85	18739	0.190089510678287	0.340775500919846	2.50521390374332	NID1;COL8A2
GO:0005198	structural molecule activity	molecular_function	3	176	160	18739	0.190699910919416	0.341480841623619	1.99634232954545	PPL;CLDN20;EPPK1
GO:0002223	stimulatory C-type lectin receptor signaling pathway	biological_process	1	176	23	18739	0.19520607080863	0.343300955813167	4.62919960474308	CLEC6A
GO:0005212	structural constituent of eye lens	molecular_function	1	176	23	18739	0.19520607080863	0.343300955813167	4.62919960474308	CRYBA1
GO:0006911	phagocytosis, engulfment	biological_process	1	176	23	18739	0.19520607080863	0.343300955813167	4.62919960474308	CD36
GO:0007035	vacuolar acidification	biological_process	1	176	23	18739	0.19520607080863	0.343300955813167	4.62919960474308	DMXL2
GO:0010839	negative regulation of keratinocyte proliferation	biological_process	1	176	23	18739	0.19520607080863	0.343300955813167	4.62919960474308	EPPK1
GO:0016064	immunoglobulin mediated immune response	biological_process	1	176	23	18739	0.19520607080863	0.343300955813167	4.62919960474308	INPP5D
GO:0019934	cGMP-mediated signaling	biological_process	1	176	23	18739	0.19520607080863	0.343300955813167	4.62919960474308	CD36
GO:0030301	cholesterol transport	biological_process	1	176	23	18739	0.19520607080863	0.343300955813167	4.62919960474308	CD36
GO:0032094	response to food	biological_process	1	176	23	18739	0.19520607080863	0.343300955813167	4.62919960474308	PLEC
GO:0035855	megakaryocyte development	biological_process	1	176	23	18739	0.19520607080863	0.343300955813167	4.62919960474308	FLNA
GO:0043236	laminin binding	molecular_function	1	176	23	18739	0.19520607080863	0.343300955813167	4.62919960474308	NID1
GO:0043254	regulation of protein-containing complex assembly	biological_process	1	176	23	18739	0.19520607080863	0.343300955813167	4.62919960474308	CD36
GO:0043274	phospholipase binding	molecular_function	1	176	23	18739	0.19520607080863	0.343300955813167	4.62919960474308	CLEC6A
GO:0044389	ubiquitin-like protein ligase binding	molecular_function	1	176	23	18739	0.19520607080863	0.343300955813167	4.62919960474308	SUMO4
GO:0046835	carbohydrate phosphorylation	biological_process	1	176	23	18739	0.19520607080863	0.343300955813167	4.62919960474308	POMK
GO:2001243	negative regulation of intrinsic apoptotic signaling pathway	biological_process	1	176	23	18739	0.19520607080863	0.343300955813167	4.62919960474308	MMP9
GO:0001666	response to hypoxia	biological_process	3	176	162	18739	0.195463118430543	0.34336936206437	1.97169612794613	EGR1;TRPV4;ATM
GO:0008233	peptidase activity	molecular_function	2	176	87	18739	0.196895893174811	0.34550070887085	2.44762277951933	TGM2;MMP9
GO:0007059	chromosome segregation	biological_process	2	176	88	18739	0.200310502879167	0.348055043853253	2.41980888429752	MIS18A;NEK6
GO:0046330	positive regulation of JNK cascade	biological_process	2	176	88	18739	0.200310502879167	0.348055043853253	2.41980888429752	TRPV4;SH3RF3
GO:0000795	synaptonemal complex	cellular_component	1	176	24	18739	0.202774126565078	0.348055043853253	4.43631628787879	HORMAD1
GO:0001778	plasma membrane repair	biological_process	1	176	24	18739	0.202774126565078	0.348055043853253	4.43631628787879	MYOF
GO:0030099	myeloid cell differentiation	biological_process	1	176	24	18739	0.202774126565078	0.348055043853253	4.43631628787879	HOXB7
GO:0035035	histone acetyltransferase binding	molecular_function	1	176	24	18739	0.202774126565078	0.348055043853253	4.43631628787879	EGR1
GO:0038187	pattern recognition receptor activity	molecular_function	1	176	24	18739	0.202774126565078	0.348055043853253	4.43631628787879	CLEC6A
GO:0043303	mast cell degranulation	biological_process	1	176	24	18739	0.202774126565078	0.348055043853253	4.43631628787879	CBL
GO:0045216	cell-cell junction organization	biological_process	1	176	24	18739	0.202774126565078	0.348055043853253	4.43631628787879	FLNA
GO:0045672	positive regulation of osteoclast differentiation	biological_process	1	176	24	18739	0.202774126565078	0.348055043853253	4.43631628787879	NOTCH2
GO:0046847	filopodium assembly	biological_process	1	176	24	18739	0.202774126565078	0.348055043853253	4.43631628787879	FGD6
GO:0050431	transforming growth factor beta binding	molecular_function	1	176	24	18739	0.202774126565078	0.348055043853253	4.43631628787879	CD36
GO:0050768	negative regulation of neurogenesis	biological_process	1	176	24	18739	0.202774126565078	0.348055043853253	4.43631628787879	NOTCH1
GO:0050807	regulation of synapse organization	biological_process	1	176	24	18739	0.202774126565078	0.348055043853253	4.43631628787879	C1QL3
GO:0051893	regulation of focal adhesion assembly	biological_process	1	176	24	18739	0.202774126565078	0.348055043853253	4.43631628787879	GPM6B
GO:0060038	cardiac muscle cell proliferation	biological_process	1	176	24	18739	0.202774126565078	0.348055043853253	4.43631628787879	NOTCH1
GO:0071353	cellular response to interleukin-4	biological_process	1	176	24	18739	0.202774126565078	0.348055043853253	4.43631628787879	FASN
GO:0099560	synaptic membrane adhesion	biological_process	1	176	24	18739	0.202774126565078	0.348055043853253	4.43631628787879	PTPRS
GO:0140416	transcription regulator inhibitor activity	molecular_function	1	176	24	18739	0.202774126565078	0.348055043853253	4.43631628787879	DDIT3
GO:0140467	integrated stress response signaling	biological_process	1	176	24	18739	0.202774126565078	0.348055043853253	4.43631628787879	DDIT3
GO:0001540	amyloid-beta binding	molecular_function	2	176	89	18739	0.203732139036022	0.348938396999672	2.39262002042901	LRP1;CD36
GO:0050731	positive regulation of peptidyl-tyrosine phosphorylation	biological_process	2	176	89	18739	0.203732139036022	0.348938396999672	2.39262002042901	CLEC6A;CD36
GO:0005737	cytoplasm	cellular_component	52	176	4976	18739	0.20569697742426	0.351920698332376	1.11264524261912	VAMP8;CYP4F2;BEX2;PPL;CRYBA1;FASN;INTS5;AGO3;TENT5C;FLNA;RPS17;KRT10;MAST3;NUDC;CDC42EP1;TBCEL;AK1;MARVELD1;DUSP4;NEK6;RPL13;RPL35;PLEC;TUBA3D;PKD1;TOE1;FABP6;RPL12;P2RX7;EGR1;RPL38;DDIT3;HSPB9;CD36;RPL32;TENM1;PPP1R14C;PRKACA;ATM;SASH1;PNPLA1;CASP2;DRC3;IRAK3;FGD6;AHR;RPL28;RPS6KA1;EPPK1;RPL11;FAM83H;BEX5
GO:0007200	phospholipase C-activating G protein-coupled receptor signaling pathway	biological_process	2	176	90	18739	0.207160371620369	0.352092773687158	2.36603535353535	TGM2;OPRL1
GO:0000781	chromosome, telomeric region	cellular_component	3	176	168	18739	0.209923368386844	0.352092773687158	1.90127840909091	H4C4;ATM;GAR1
GO:0042393	histone binding	molecular_function	3	176	168	18739	0.209923368386844	0.352092773687158	1.90127840909091	MLLT6;KMT2D;SRCAP
GO:0046872	metal ion binding	molecular_function	26	176	2345	18739	0.210093696920164	0.352092773687158	1.18049525101764	ZNF32;GNAT2;NENF;ZNF239;MIS18A;AGO3;ZNF213;TMPPE;ZNF66;HELZ2;ZBTB37;MLLT6;ZNF165;TUBA3D;TOE1;RP9;TRPV4;ZNF891;KMT2D;ZNF469;ZNF460;ZBTB38;ZNF621;FGD6;SH3RF3;ZNF587
GO:0004540	RNA nuclease activity	molecular_function	1	176	25	18739	0.210271415035532	0.352092773687158	4.25886363636364	HELZ2
GO:0005537	mannose binding	molecular_function	1	176	25	18739	0.210271415035532	0.352092773687158	4.25886363636364	CLEC6A
GO:0006884	cell volume homeostasis	biological_process	1	176	25	18739	0.210271415035532	0.352092773687158	4.25886363636364	TRPV4
GO:0017025	TBP-class protein binding	molecular_function	1	176	25	18739	0.210271415035532	0.352092773687158	4.25886363636364	AHR
GO:0031090	organelle membrane	cellular_component	1	176	25	18739	0.210271415035532	0.352092773687158	4.25886363636364	TSPO2
GO:0031214	biomineral tissue development	biological_process	1	176	25	18739	0.210271415035532	0.352092773687158	4.25886363636364	FAM83H
GO:0033617	mitochondrial cytochrome c oxidase assembly	biological_process	1	176	25	18739	0.210271415035532	0.352092773687158	4.25886363636364	PET117
GO:0034237	protein kinase A regulatory subunit binding	molecular_function	1	176	25	18739	0.210271415035532	0.352092773687158	4.25886363636364	PRKACA
GO:0045022	early endosome to late endosome transport	biological_process	1	176	25	18739	0.210271415035532	0.352092773687158	4.25886363636364	FLNA
GO:0045332	phospholipid translocation	biological_process	1	176	25	18739	0.210271415035532	0.352092773687158	4.25886363636364	ATP11A
GO:0046856	phosphatidylinositol dephosphorylation	biological_process	1	176	25	18739	0.210271415035532	0.352092773687158	4.25886363636364	INPP5D
GO:0048027	mRNA 5'-UTR binding	molecular_function	1	176	25	18739	0.210271415035532	0.352092773687158	4.25886363636364	RSL1D1
GO:0048240	sperm capacitation	biological_process	1	176	25	18739	0.210271415035532	0.352092773687158	4.25886363636364	PRKACA
GO:0055013	cardiac muscle cell development	biological_process	1	176	25	18739	0.210271415035532	0.352092773687158	4.25886363636364	PLEC
GO:0070330	aromatase activity	molecular_function	1	176	25	18739	0.210271415035532	0.352092773687158	4.25886363636364	CYP4F2
GO:1990000	amyloid fibril formation	biological_process	1	176	25	18739	0.210271415035532	0.352092773687158	4.25886363636364	CD36
GO:0034599	cellular response to oxidative stress	biological_process	2	176	91	18739	0.210594777977442	0.352259490474489	2.34003496503497	SUMO4;SELENON
GO:0005102	signaling receptor binding	molecular_function	5	176	339	18739	0.214497308643367	0.357111167993365	1.57037744703674	BEX2;CXCL10;P2RX7;A2M;BEX5
GO:0007411	axon guidance	biological_process	3	176	170	18739	0.214796033633052	0.357111167993365	1.87891042780749	NOTCH1;NOTCH2;EPHB3
GO:0004725	protein tyrosine phosphatase activity	molecular_function	2	176	93	18739	0.217480457648118	0.357111167993365	2.28971163245357	DUSP4;PTPRS
GO:0001954	positive regulation of cell-matrix adhesion	biological_process	1	176	26	18739	0.217698594203735	0.357111167993365	4.09506118881119	CD36
GO:0004622	lysophospholipase activity	molecular_function	1	176	26	18739	0.217698594203735	0.357111167993365	4.09506118881119	ABHD12B
GO:0005112	Notch binding	molecular_function	1	176	26	18739	0.217698594203735	0.357111167993365	4.09506118881119	NOTCH1
GO:0006509	membrane protein ectodomain proteolysis	biological_process	1	176	26	18739	0.217698594203735	0.357111167993365	4.09506118881119	P2RX7
GO:0006699	bile acid biosynthetic process	biological_process	1	176	26	18739	0.217698594203735	0.357111167993365	4.09506118881119	CYP27A1
GO:0006812	monoatomic cation transport	biological_process	1	176	26	18739	0.217698594203735	0.357111167993365	4.09506118881119	PIEZO1
GO:0006906	vesicle fusion	biological_process	1	176	26	18739	0.217698594203735	0.357111167993365	4.09506118881119	VAMP8
GO:0010043	response to zinc ion	biological_process	1	176	26	18739	0.217698594203735	0.357111167993365	4.09506118881119	P2RX7
GO:0010875	positive regulation of cholesterol efflux	biological_process	1	176	26	18739	0.217698594203735	0.357111167993365	4.09506118881119	LRP1
GO:0015908	fatty acid transport	biological_process	1	176	26	18739	0.217698594203735	0.357111167993365	4.09506118881119	FABP6
GO:0017156	calcium-ion regulated exocytosis	biological_process	1	176	26	18739	0.217698594203735	0.357111167993365	4.09506118881119	NOTCH1
GO:0045776	negative regulation of blood pressure	biological_process	1	176	26	18739	0.217698594203735	0.357111167993365	4.09506118881119	OPRL1
GO:0060391	positive regulation of SMAD protein signal transduction	biological_process	1	176	26	18739	0.217698594203735	0.357111167993365	4.09506118881119	NODAL
GO:0070160	tight junction	cellular_component	1	176	26	18739	0.217698594203735	0.357111167993365	4.09506118881119	CLDN20
GO:1900016	negative regulation of cytokine production involved in inflammatory response	biological_process	1	176	26	18739	0.217698594203735	0.357111167993365	4.09506118881119	EXTL3
GO:0048471	perinuclear region of cytoplasm	cellular_component	9	176	704	18739	0.217806049093793	0.357111167993365	1.36114249741736	VAMP8;FLNA;TGM2;CBL;PLEC;TENM1;PRKACA;SRCAP;SPATA32
GO:0006629	lipid metabolic process	biological_process	3	176	172	18739	0.219692871974291	0.359829948478183	1.85706263213531	LRP1;FABP6;CD36
GO:0005789	endoplasmic reticulum membrane	cellular_component	13	176	1085	18739	0.220560545400922	0.360875570125833	1.27569648093842	CYP4F2;NOTCH1;SURF4;PIEZO1;MLANA;POMK;SELENON;ATP11A;ABHD12B;NOTCH2;TSPO2;ALG10;EXTL3
GO:0030527	structural constituent of chromatin	molecular_function	2	176	95	18739	0.224385940476257	0.364068490583202	2.24150717703349	H4C4;H3C12
GO:0060070	canonical Wnt signaling pathway	biological_process	2	176	95	18739	0.224385940476257	0.364068490583202	2.24150717703349	NID1;ADGRA2
GO:0008201	heparin binding	molecular_function	3	176	174	18739	0.224612631171048	0.364068490583202	1.8357170846395	CXCL10;TENM1;PTPRS
GO:0001676	long-chain fatty acid metabolic process	biological_process	1	176	27	18739	0.225056315970429	0.364068490583202	3.94339225589226	CYP4F2
GO:0009880	embryonic pattern specification	biological_process	1	176	27	18739	0.225056315970429	0.364068490583202	3.94339225589226	NODAL
GO:0030057	desmosome	cellular_component	1	176	27	18739	0.225056315970429	0.364068490583202	3.94339225589226	PPL
GO:0035335	peptidyl-tyrosine dephosphorylation	biological_process	1	176	27	18739	0.225056315970429	0.364068490583202	3.94339225589226	PTPRS
GO:0042755	eating behavior	biological_process	1	176	27	18739	0.225056315970429	0.364068490583202	3.94339225589226	OPRL1
GO:0044295	axonal growth cone	cellular_component	1	176	27	18739	0.225056315970429	0.364068490583202	3.94339225589226	FLNA
GO:0046875	ephrin receptor binding	molecular_function	1	176	27	18739	0.225056315970429	0.364068490583202	3.94339225589226	CBL
GO:0140678	molecular function inhibitor activity	molecular_function	1	176	27	18739	0.225056315970429	0.364068490583202	3.94339225589226	BEX2
GO:0005730	nucleolus	cellular_component	11	176	902	18739	0.228489992699044	0.369243581630694	1.29843403547672	FLNA;RPS17;RSL1D1;RPL13;RPL35;GPATCH4;TOE1;RPL12;ATM;CASP2;RPL11
GO:0001523	retinoid metabolic process	biological_process	1	176	28	18739	0.232345226209271	0.369904288542793	3.80255681818182	LRP1
GO:0003333	amino acid transmembrane transport	biological_process	1	176	28	18739	0.232345226209271	0.369904288542793	3.80255681818182	SLC6A12
GO:0006402	mRNA catabolic process	biological_process	1	176	28	18739	0.232345226209271	0.369904288542793	3.80255681818182	AGO3
GO:0006997	nucleus organization	biological_process	1	176	28	18739	0.232345226209271	0.369904288542793	3.80255681818182	PLEC
GO:0007140	male meiotic nuclear division	biological_process	1	176	28	18739	0.232345226209271	0.369904288542793	3.80255681818182	ATM
GO:0007288	sperm axoneme assembly	biological_process	1	176	28	18739	0.232345226209271	0.369904288542793	3.80255681818182	DNAH1
GO:0015721	bile acid and bile salt transport	biological_process	1	176	28	18739	0.232345226209271	0.369904288542793	3.80255681818182	SLC10A1
GO:0019915	lipid storage	biological_process	1	176	28	18739	0.232345226209271	0.369904288542793	3.80255681818182	CD36
GO:0035116	embryonic hindlimb morphogenesis	biological_process	1	176	28	18739	0.232345226209271	0.369904288542793	3.80255681818182	NOTCH1
GO:0035924	cellular response to vascular endothelial growth factor stimulus	biological_process	1	176	28	18739	0.232345226209271	0.369904288542793	3.80255681818182	NOTCH1
GO:0044331	cell-cell adhesion mediated by cadherin	biological_process	1	176	28	18739	0.232345226209271	0.369904288542793	3.80255681818182	MMP24
GO:0051959	dynein light intermediate chain binding	molecular_function	1	176	28	18739	0.232345226209271	0.369904288542793	3.80255681818182	DNAH1
GO:0090102	cochlea development	biological_process	1	176	28	18739	0.232345226209271	0.369904288542793	3.80255681818182	DCHS1
GO:1900745	positive regulation of p38MAPK cascade	biological_process	1	176	28	18739	0.232345226209271	0.369904288542793	3.80255681818182	SASH1
GO:0009986	cell surface	cellular_component	8	176	623	18739	0.232423977997981	0.369904288542793	1.36721144024515	NOTCH1;KRT10;PLXNB2;PKD1;TRPV4;ADGRA2;CD36;NOTCH2
GO:0098609	cell-cell adhesion	biological_process	3	176	179	18739	0.237004208106553	0.374455639156105	1.78444007110208	CDC42EP1;CELSR3;COL8A2
GO:0045471	response to ethanol	biological_process	2	176	99	18739	0.238243920815218	0.374455639156105	2.15094123048668	CBL;SLC10A1
GO:0051091	positive regulation of DNA-binding transcription factor activity	biological_process	2	176	99	18739	0.238243920815218	0.374455639156105	2.15094123048668	NODAL;DDIT3
GO:0000175	3'-5'-RNA exonuclease activity	molecular_function	1	176	29	18739	0.239565964822235	0.374455639156105	3.67143	TOE1
GO:0001935	endothelial cell proliferation	biological_process	1	176	29	18739	0.239565964822235	0.374455639156105	3.67143	COL8A2
GO:0001965	G-protein alpha-subunit binding	molecular_function	1	176	29	18739	0.239565964822235	0.374455639156105	3.67143	SASH1
GO:0007094	mitotic spindle assembly checkpoint signaling	biological_process	1	176	29	18739	0.239565964822235	0.374455639156105	3.67143	ATM
GO:0007585	respiratory gaseous exchange by respiratory system	biological_process	1	176	29	18739	0.239565964822235	0.374455639156105	3.67143	TAS2R4
GO:0010575	positive regulation of vascular endothelial growth factor production	biological_process	1	176	29	18739	0.239565964822235	0.374455639156105	3.67143	NODAL
GO:0019933	cAMP-mediated signaling	biological_process	1	176	29	18739	0.239565964822235	0.374455639156105	3.67143	AHR
GO:0031507	heterochromatin formation	biological_process	1	176	29	18739	0.239565964822235	0.374455639156105	3.67143	KMT2D
GO:0042923	neuropeptide binding	molecular_function	1	176	29	18739	0.239565964822235	0.374455639156105	3.67143	OPRL1
GO:0045070	positive regulation of viral genome replication	biological_process	1	176	29	18739	0.239565964822235	0.374455639156105	3.67143	NOTCH1
GO:0045671	negative regulation of osteoclast differentiation	biological_process	1	176	29	18739	0.239565964822235	0.374455639156105	3.67143	INPP5D
GO:0046034	ATP metabolic process	biological_process	1	176	29	18739	0.239565964822235	0.374455639156105	3.67143	AK1
GO:0051059	NF-kappaB binding	molecular_function	1	176	29	18739	0.239565964822235	0.374455639156105	3.67143	NOTCH2
GO:0051602	response to electrical stimulus	biological_process	1	176	29	18739	0.239565964822235	0.374455639156105	3.67143	P2RX7
GO:0060071	Wnt signaling pathway, planar cell polarity pathway	biological_process	1	176	29	18739	0.239565964822235	0.374455639156105	3.67143	CELSR3
GO:0005179	hormone activity	molecular_function	2	176	100	18739	0.241716039599941	0.377441514216574	2.12943181818182	INSL6;FBN2
GO:0005912	adherens junction	cellular_component	3	176	181	18739	0.241994519625323	0.377501857175678	1.76472250125565	NOTCH1;CDC42EP1;TRPV4
GO:0030334	regulation of cell migration	biological_process	2	176	101	18739	0.245190489737884	0.381730792133956	2.10834833483348	FLNA;PLXNB2
GO:0042470	melanosome	cellular_component	2	176	101	18739	0.245190489737884	0.381730792133956	2.10834833483348	FASN;MLANA
GO:0004721	phosphoprotein phosphatase activity	molecular_function	1	176	30	18739	0.246719165794511	0.382220439921811	3.54905303030303	PTPRS
GO:0007602	phototransduction	biological_process	1	176	30	18739	0.246719165794511	0.382220439921811	3.54905303030303	GNAT2
GO:0043507	positive regulation of JUN kinase activity	biological_process	1	176	30	18739	0.246719165794511	0.382220439921811	3.54905303030303	SASH1
GO:0048701	embryonic cranial skeleton morphogenesis	biological_process	1	176	30	18739	0.246719165794511	0.382220439921811	3.54905303030303	NODAL
GO:0051281	positive regulation of release of sequestered calcium ion into cytosol	biological_process	1	176	30	18739	0.246719165794511	0.382220439921811	3.54905303030303	CXCL10
GO:0006325	chromatin organization	biological_process	3	176	183	18739	0.247002282981564	0.382282786050129	1.74543591654247	H4C4;MLLT6;H3C12
GO:0007160	cell-matrix adhesion	biological_process	2	176	102	18739	0.248666923358468	0.384481077962897	2.08767825311943	NID1;PKD1
GO:0045202	synapse	cellular_component	6	176	450	18739	0.249005902897145	0.384627371109034	1.41962121212121	GNAT2;RPS17;RPL13;RPL32;RPL28;RPS6KA1
GO:0106310	protein serine kinase activity	molecular_function	5	176	360	18739	0.25064001423631	0.386727773194355	1.4787720959596	MAST3;NEK6;PRKACA;ATM;RPS6KA1
GO:0030027	lamellipodium	cellular_component	3	176	185	18739	0.252026321923235	0.386727773194355	1.72656633906634	TRPV4;ARPIN;FGD6
GO:0046718	viral entry into host cell	biological_process	2	176	103	18739	0.252144998847373	0.386727773194355	2.06740953221536	VAMP8;SLC10A1
GO:0006958	complement activation, classical pathway	biological_process	1	176	31	18739	0.2538054572489	0.386727773194355	3.43456744868035	NCR3LG1
GO:0008327	methyl-CpG binding	molecular_function	1	176	31	18739	0.2538054572489	0.386727773194355	3.43456744868035	ZBTB38
GO:0016342	catenin complex	cellular_component	1	176	31	18739	0.2538054572489	0.386727773194355	3.43456744868035	DCHS1
GO:0031491	nucleosome binding	molecular_function	1	176	31	18739	0.2538054572489	0.386727773194355	3.43456744868035	MLLT6
GO:0045648	positive regulation of erythrocyte differentiation	biological_process	1	176	31	18739	0.2538054572489	0.386727773194355	3.43456744868035	INPP5D
GO:0048568	embryonic organ development	biological_process	1	176	31	18739	0.2538054572489	0.386727773194355	3.43456744868035	HOXB7
GO:0050772	positive regulation of axonogenesis	biological_process	1	176	31	18739	0.2538054572489	0.386727773194355	3.43456744868035	PLXNB2
GO:0051491	positive regulation of filopodium assembly	biological_process	1	176	31	18739	0.2538054572489	0.386727773194355	3.43456744868035	TENM1
GO:0055074	calcium ion homeostasis	biological_process	1	176	31	18739	0.2538054572489	0.386727773194355	3.43456744868035	SELENON
GO:2001235	positive regulation of apoptotic signaling pathway	biological_process	1	176	31	18739	0.2538054572489	0.386727773194355	3.43456744868035	CASP2
GO:2001244	positive regulation of intrinsic apoptotic signaling pathway	biological_process	1	176	31	18739	0.2538054572489	0.386727773194355	3.43456744868035	DDIT3
GO:0001818	negative regulation of cytokine production	biological_process	1	176	32	18739	0.260825461499712	0.39173595076388	3.32723721590909	CRYBA1
GO:0002027	regulation of heart rate	biological_process	1	176	32	18739	0.260825461499712	0.39173595076388	3.32723721590909	PRKACA
GO:0004402	histone acetyltransferase activity	molecular_function	1	176	32	18739	0.260825461499712	0.39173595076388	3.32723721590909	SRCAP
GO:0007389	pattern specification process	biological_process	1	176	32	18739	0.260825461499712	0.39173595076388	3.32723721590909	DCHS1
GO:0017147	Wnt-protein binding	molecular_function	1	176	32	18739	0.260825461499712	0.39173595076388	3.32723721590909	NID1
GO:0030225	macrophage differentiation	biological_process	1	176	32	18739	0.260825461499712	0.39173595076388	3.32723721590909	MMP9
GO:0034332	adherens junction organization	biological_process	1	176	32	18739	0.260825461499712	0.39173595076388	3.32723721590909	PLEC
GO:0034394	protein localization to cell surface	biological_process	1	176	32	18739	0.260825461499712	0.39173595076388	3.32723721590909	FLNA
GO:0040029	epigenetic regulation of gene expression	biological_process	1	176	32	18739	0.260825461499712	0.39173595076388	3.32723721590909	H3C12
GO:0043122	regulation of canonical NF-kappaB signal transduction	biological_process	1	176	32	18739	0.260825461499712	0.39173595076388	3.32723721590909	SUMO4
GO:0045824	negative regulation of innate immune response	biological_process	1	176	32	18739	0.260825461499712	0.39173595076388	3.32723721590909	IRAK3
GO:0050769	positive regulation of neurogenesis	biological_process	1	176	32	18739	0.260825461499712	0.39173595076388	3.32723721590909	TGM2
GO:0050832	defense response to fungus	biological_process	1	176	32	18739	0.260825461499712	0.39173595076388	3.32723721590909	CLEC6A
GO:0051881	regulation of mitochondrial membrane potential	biological_process	1	176	32	18739	0.260825461499712	0.39173595076388	3.32723721590909	SLC25A36
GO:1990090	cellular response to nerve growth factor stimulus	biological_process	1	176	32	18739	0.260825461499712	0.39173595076388	3.32723721590909	CBL
GO:0006805	xenobiotic metabolic process	biological_process	2	176	107	18739	0.26606710139981	0.396505547974709	1.99012319456245	CYP4F2;AHR
GO:0001707	mesoderm formation	biological_process	1	176	33	18739	0.267779795106173	0.396505547974709	3.22641184573003	PRKACA
GO:0008146	sulfotransferase activity	molecular_function	1	176	33	18739	0.267779795106173	0.396505547974709	3.22641184573003	CHST13
GO:0019369	arachidonic acid metabolic process	biological_process	1	176	33	18739	0.267779795106173	0.396505547974709	3.22641184573003	CYP4F2
GO:0031069	hair follicle morphogenesis	biological_process	1	176	33	18739	0.267779795106173	0.396505547974709	3.22641184573003	NOTCH1
GO:0032570	response to progesterone	biological_process	1	176	33	18739	0.267779795106173	0.396505547974709	3.22641184573003	FOSB
GO:0033574	response to testosterone	biological_process	1	176	33	18739	0.267779795106173	0.396505547974709	3.22641184573003	CBL
GO:0035198	miRNA binding	molecular_function	1	176	33	18739	0.267779795106173	0.396505547974709	3.22641184573003	AGO3
GO:0044853	plasma membrane raft	cellular_component	1	176	33	18739	0.267779795106173	0.396505547974709	3.22641184573003	PRKACA
GO:0048705	skeletal system morphogenesis	biological_process	1	176	33	18739	0.267779795106173	0.396505547974709	3.22641184573003	P2RX7
GO:0061436	establishment of skin barrier	biological_process	1	176	33	18739	0.267779795106173	0.396505547974709	3.22641184573003	PLEC
GO:0071276	cellular response to cadmium ion	biological_process	1	176	33	18739	0.267779795106173	0.396505547974709	3.22641184573003	MMP9
GO:0072593	reactive oxygen species metabolic process	biological_process	1	176	33	18739	0.267779795106173	0.396505547974709	3.22641184573003	P2RX7
GO:0097192	extrinsic apoptotic signaling pathway in absence of ligand	biological_process	1	176	33	18739	0.267779795106173	0.396505547974709	3.22641184573003	CASP2
GO:0140658	ATP-dependent chromatin remodeler activity	molecular_function	1	176	33	18739	0.267779795106173	0.396505547974709	3.22641184573003	SRCAP
GO:0004857	enzyme inhibitor activity	molecular_function	1	176	34	18739	0.274669068925338	0.40216661812882	3.13151737967914	NOTCH1
GO:0015171	amino acid transmembrane transporter activity	molecular_function	1	176	34	18739	0.274669068925338	0.40216661812882	3.13151737967914	SLC6A12
GO:0030071	regulation of mitotic metaphase/anaphase transition	biological_process	1	176	34	18739	0.274669068925338	0.40216661812882	3.13151737967914	NEK6
GO:0030522	intracellular receptor signaling pathway	biological_process	1	176	34	18739	0.274669068925338	0.40216661812882	3.13151737967914	AHR
GO:0032212	positive regulation of telomere maintenance via telomerase	biological_process	1	176	34	18739	0.274669068925338	0.40216661812882	3.13151737967914	ATM
GO:0032743	positive regulation of interleukin-2 production	biological_process	1	176	34	18739	0.274669068925338	0.40216661812882	3.13151737967914	CD83
GO:0042273	ribosomal large subunit biogenesis	biological_process	1	176	34	18739	0.274669068925338	0.40216661812882	3.13151737967914	RPL11
GO:0043542	endothelial cell migration	biological_process	1	176	34	18739	0.274669068925338	0.40216661812882	3.13151737967914	ADGRA2
GO:0048255	mRNA stabilization	biological_process	1	176	34	18739	0.274669068925338	0.40216661812882	3.13151737967914	TENT5C
GO:0050776	regulation of immune response	biological_process	1	176	34	18739	0.274669068925338	0.40216661812882	3.13151737967914	INPP5D
GO:0070059	intrinsic apoptotic signaling pathway in response to endoplasmic reticulum stress	biological_process	1	176	34	18739	0.274669068925338	0.40216661812882	3.13151737967914	DDIT3
GO:0070555	response to interleukin-1	biological_process	1	176	34	18739	0.274669068925338	0.40216661812882	3.13151737967914	IRAK3
GO:0004222	metalloendopeptidase activity	molecular_function	2	176	110	18739	0.276510078687376	0.404485932949749	1.93584710743802	MMP24;MMP9
GO:0031267	small GTPase binding	molecular_function	4	176	284	18739	0.277799265242751	0.404631397233767	1.49959987195903	FLNA;CDC42EP1;FGD6;DMXL2
GO:0043066	negative regulation of apoptotic process	biological_process	6	176	469	18739	0.279127963413559	0.404631397233767	1.36210990502035	FLNA;CBL;NOTCH2;CASP2;RPS6KA1;MMP9
GO:0007219	Notch signaling pathway	biological_process	2	176	111	18739	0.279989713959983	0.404631397233767	1.91840704340704	NOTCH1;NOTCH2
GO:0050728	negative regulation of inflammatory response	biological_process	2	176	111	18739	0.279989713959983	0.404631397233767	1.91840704340704	AHR;EXTL3
GO:0072562	blood microparticle	cellular_component	2	176	111	18739	0.279989713959983	0.404631397233767	1.91840704340704	ZBTB38;A2M
GO:0001916	positive regulation of T cell mediated cytotoxicity	biological_process	1	176	35	18739	0.281493888164533	0.404631397233767	3.04204545454545	P2RX7
GO:0005834	heterotrimeric G-protein complex	cellular_component	1	176	35	18739	0.281493888164533	0.404631397233767	3.04204545454545	GNAT2
GO:0006865	amino acid transport	biological_process	1	176	35	18739	0.281493888164533	0.404631397233767	3.04204545454545	SLC6A12
GO:0008757	S-adenosylmethionine-dependent methyltransferase activity	molecular_function	1	176	35	18739	0.281493888164533	0.404631397233767	3.04204545454545	FASN
GO:0010811	positive regulation of cell-substrate adhesion	biological_process	1	176	35	18739	0.281493888164533	0.404631397233767	3.04204545454545	NID1
GO:0031100	animal organ regeneration	biological_process	1	176	35	18739	0.281493888164533	0.404631397233767	3.04204545454545	NOTCH1
GO:0032435	negative regulation of proteasomal ubiquitin-dependent protein catabolic process	biological_process	1	176	35	18739	0.281493888164533	0.404631397233767	3.04204545454545	RPL11
GO:0043330	response to exogenous dsRNA	biological_process	1	176	35	18739	0.281493888164533	0.404631397233767	3.04204545454545	IRAK3
GO:0045429	positive regulation of nitric oxide biosynthetic process	biological_process	1	176	35	18739	0.281493888164533	0.404631397233767	3.04204545454545	CD36
GO:0045765	regulation of angiogenesis	biological_process	1	176	35	18739	0.281493888164533	0.404631397233767	3.04204545454545	ADGRA2
GO:0051020	GTPase binding	molecular_function	1	176	35	18739	0.281493888164533	0.404631397233767	3.04204545454545	FLNA
GO:0051591	response to cAMP	biological_process	1	176	35	18739	0.281493888164533	0.404631397233767	3.04204545454545	FOSB
GO:0060412	ventricular septum morphogenesis	biological_process	1	176	35	18739	0.281493888164533	0.404631397233767	3.04204545454545	NOTCH1
GO:0061564	axon development	biological_process	1	176	35	18739	0.281493888164533	0.404631397233767	3.04204545454545	GPM6B
GO:0035556	intracellular signal transduction	biological_process	5	176	380	18739	0.286384826729498	0.410228876790249	1.40094198564593	MAST3;INPP5D;NOTCH2;IRAK3;RPS6KA1
GO:0006364	rRNA processing	biological_process	2	176	113	18739	0.286945206126485	0.410228876790249	1.88445293644409	RPS17;RPL11
GO:0000077	DNA damage checkpoint signaling	biological_process	1	176	36	18739	0.288254852433301	0.410228876790249	2.95754419191919	ATM
GO:0001890	placenta development	biological_process	1	176	36	18739	0.288254852433301	0.410228876790249	2.95754419191919	NODAL
GO:0003180	aortic valve morphogenesis	biological_process	1	176	36	18739	0.288254852433301	0.410228876790249	2.95754419191919	NOTCH1
GO:0008528	G protein-coupled peptide receptor activity	molecular_function	1	176	36	18739	0.288254852433301	0.410228876790249	2.95754419191919	RXFP4
GO:0019838	growth factor binding	molecular_function	1	176	36	18739	0.288254852433301	0.410228876790249	2.95754419191919	A2M
GO:0043029	T cell homeostasis	biological_process	1	176	36	18739	0.288254852433301	0.410228876790249	2.95754419191919	P2RX7
GO:0045184	establishment of protein localization	biological_process	1	176	36	18739	0.288254852433301	0.410228876790249	2.95754419191919	FLNA
GO:0048709	oligodendrocyte differentiation	biological_process	1	176	36	18739	0.288254852433301	0.410228876790249	2.95754419191919	NOTCH1
GO:1904707	positive regulation of vascular associated smooth muscle cell proliferation	biological_process	1	176	36	18739	0.288254852433301	0.410228876790249	2.95754419191919	MMP9
GO:0000139	Golgi membrane	cellular_component	8	176	666	18739	0.289343264422353	0.411405870100076	1.27893802893803	NOTCH1;GASK1B;SURF4;SGMS2;RAB39A;PKD1;NOTCH2;CHST13
GO:0007507	heart development	biological_process	3	176	201	18739	0.292668437248636	0.4152552082479	1.58912822252374	NOTCH1;PKD1;ATM
GO:0006334	nucleosome assembly	biological_process	2	176	115	18739	0.293893796585984	0.4152552082479	1.85167984189723	H4C4;H3C12
GO:0002052	positive regulation of neuroblast proliferation	biological_process	1	176	37	18739	0.294952555794887	0.4152552082479	2.87761056511056	NOTCH1
GO:0005484	SNAP receptor activity	molecular_function	1	176	37	18739	0.294952555794887	0.4152552082479	2.87761056511056	VAMP8
GO:0006953	acute-phase response	biological_process	1	176	37	18739	0.294952555794887	0.4152552082479	2.87761056511056	A2M
GO:0007095	mitotic G2 DNA damage checkpoint signaling	biological_process	1	176	37	18739	0.294952555794887	0.4152552082479	2.87761056511056	ATM
GO:0007281	germ cell development	biological_process	1	176	37	18739	0.294952555794887	0.4152552082479	2.87761056511056	NODAL
GO:0032870	cellular response to hormone stimulus	biological_process	1	176	37	18739	0.294952555794887	0.4152552082479	2.87761056511056	FOSB
GO:0043407	negative regulation of MAP kinase activity	biological_process	1	176	37	18739	0.294952555794887	0.4152552082479	2.87761056511056	IRAK3
GO:0045505	dynein intermediate chain binding	molecular_function	1	176	37	18739	0.294952555794887	0.4152552082479	2.87761056511056	DNAH1
GO:0050661	NADP binding	molecular_function	1	176	37	18739	0.294952555794887	0.4152552082479	2.87761056511056	H6PD
GO:0003700	DNA-binding transcription factor activity	molecular_function	6	176	479	18739	0.295316259505013	0.415395703718401	1.33367337255646	HOXB7;EGR1;DDIT3;ZNF469;ZBTB38;AHR
GO:0005524	ATP binding	molecular_function	16	176	1461	18739	0.297627275692775	0.418125958095339	1.16601331591065	MAST3;AK1;HELZ2;NEK6;TOR4A;P2RX7;TRPV4;POMK;DNAH1;PRKACA;SRCAP;ATM;ATP11A;IRAK3;RPS6KA1;EPHB3
GO:0019904	protein domain specific binding	molecular_function	3	176	203	18739	0.297788563548205	0.418125958095339	1.57347178683386	PKD1;PRKACA;CASP2
GO:0005874	microtubule	cellular_component	4	176	294	18739	0.298769344076989	0.418605698104356	1.44859307359307	NUDC;NEK6;TUBA3D;DNAH1
GO:0030036	actin cytoskeleton organization	biological_process	3	176	204	18739	0.300350703557835	0.418605698104356	1.56575868983957	FLNA;TRPV4;FGD6
GO:0001541	ovarian follicle development	biological_process	1	176	38	18739	0.301587586817243	0.418605698104356	2.80188397129187	ATM
GO:0004521	RNA endonuclease activity	molecular_function	1	176	38	18739	0.301587586817243	0.418605698104356	2.80188397129187	AGO3
GO:0004866	endopeptidase inhibitor activity	molecular_function	1	176	38	18739	0.301587586817243	0.418605698104356	2.80188397129187	A2M
GO:0006303	double-strand break repair via nonhomologous end joining	biological_process	1	176	38	18739	0.301587586817243	0.418605698104356	2.80188397129187	ATM
GO:0016791	phosphatase activity	molecular_function	1	176	38	18739	0.301587586817243	0.418605698104356	2.80188397129187	DUSP4
GO:0032993	protein-DNA complex	cellular_component	1	176	38	18739	0.301587586817243	0.418605698104356	2.80188397129187	DDIT3
GO:0042056	chemoattractant activity	molecular_function	1	176	38	18739	0.301587586817243	0.418605698104356	2.80188397129187	CXCL10
GO:0043588	skin development	biological_process	1	176	38	18739	0.301587586817243	0.418605698104356	2.80188397129187	PKD1
GO:0045214	sarcomere organization	biological_process	1	176	38	18739	0.301587586817243	0.418605698104356	2.80188397129187	PLEC
GO:0046427	positive regulation of receptor signaling pathway via JAK-STAT	biological_process	1	176	38	18739	0.301587586817243	0.418605698104356	2.80188397129187	NOTCH1
GO:0098703	calcium ion import across plasma membrane	biological_process	1	176	38	18739	0.301587586817243	0.418605698104356	2.80188397129187	TRPV4
GO:0034451	centriolar satellite	cellular_component	2	176	118	18739	0.304299033199683	0.42199707335357	1.8046032357473	MYOF;NEK6
GO:0004672	protein kinase activity	molecular_function	3	176	206	18739	0.305478509154782	0.423259835747911	1.55055714916152	POMK;PRKACA;PEAK3
GO:0001669	acrosomal vesicle	cellular_component	2	176	119	18739	0.307761703851696	0.42361980092009	1.7894385026738	NOTCH1;PRKACA
GO:0050830	defense response to Gram-positive bacterium	biological_process	2	176	119	18739	0.307761703851696	0.42361980092009	1.7894385026738	P2RX7;CD36
GO:0001974	blood vessel remodeling	biological_process	1	176	39	18739	0.308160528623572	0.42361980092009	2.73004079254079	FLNA
GO:0002682	regulation of immune system process	biological_process	1	176	39	18739	0.308160528623572	0.42361980092009	2.73004079254079	ZBTB37
GO:0006605	protein targeting	biological_process	1	176	39	18739	0.308160528623572	0.42361980092009	2.73004079254079	RPL11
GO:0034504	protein localization to nucleus	biological_process	1	176	39	18739	0.308160528623572	0.42361980092009	2.73004079254079	RPL11
GO:0051480	regulation of cytosolic calcium ion concentration	biological_process	1	176	39	18739	0.308160528623572	0.42361980092009	2.73004079254079	PRKACA
GO:0090307	mitotic spindle assembly	biological_process	1	176	39	18739	0.308160528623572	0.42361980092009	2.73004079254079	FLNA
GO:0098655	monoatomic cation transmembrane transport	biological_process	1	176	39	18739	0.308160528623572	0.42361980092009	2.73004079254079	PIEZO1
GO:0001530	lipopolysaccharide binding	molecular_function	1	176	40	18739	0.314671958942409	0.429942416124438	2.66178977272727	P2RX7
GO:0015459	potassium channel regulator activity	molecular_function	1	176	40	18739	0.314671958942409	0.429942416124438	2.66178977272727	FLNA
GO:0022627	cytosolic small ribosomal subunit	cellular_component	1	176	40	18739	0.314671958942409	0.429942416124438	2.66178977272727	RPS17
GO:0042307	positive regulation of protein import into nucleus	biological_process	1	176	40	18739	0.314671958942409	0.429942416124438	2.66178977272727	FLNA
GO:0043154	negative regulation of cysteine-type endopeptidase activity involved in apoptotic process	biological_process	1	176	40	18739	0.314671958942409	0.429942416124438	2.66178977272727	RPS6KA1
GO:0048286	lung alveolus development	biological_process	1	176	40	18739	0.314671958942409	0.429942416124438	2.66178977272727	SELENON
GO:0048487	beta-tubulin binding	molecular_function	1	176	40	18739	0.314671958942409	0.429942416124438	2.66178977272727	TRPV4
GO:0051015	actin filament binding	molecular_function	3	176	211	18739	0.318312848716049	0.434474136488122	1.51381408875485	FLNA;PLEC;TRPV4
GO:0001756	somitogenesis	biological_process	1	176	41	18739	0.321122450157241	0.434474136488122	2.59686807095344	ATM
GO:0005840	ribosome	cellular_component	1	176	41	18739	0.321122450157241	0.434474136488122	2.59686807095344	RPS17
GO:0007405	neuroblast proliferation	biological_process	1	176	41	18739	0.321122450157241	0.434474136488122	2.59686807095344	PLXNB2
GO:0009968	negative regulation of signal transduction	biological_process	1	176	41	18739	0.321122450157241	0.434474136488122	2.59686807095344	INPP5D
GO:0030217	T cell differentiation	biological_process	1	176	41	18739	0.321122450157241	0.434474136488122	2.59686807095344	EGR1
GO:0032733	positive regulation of interleukin-10 production	biological_process	1	176	41	18739	0.321122450157241	0.434474136488122	2.59686807095344	CD83
GO:0042098	T cell proliferation	biological_process	1	176	41	18739	0.321122450157241	0.434474136488122	2.59686807095344	P2RX7
GO:0042169	SH2 domain binding	molecular_function	1	176	41	18739	0.321122450157241	0.434474136488122	2.59686807095344	TRPV4
GO:0043198	dendritic shaft	cellular_component	1	176	41	18739	0.321122450157241	0.434474136488122	2.59686807095344	FLNA
GO:0045454	cell redox homeostasis	biological_process	1	176	41	18739	0.321122450157241	0.434474136488122	2.59686807095344	DDIT3
GO:0001649	osteoblast differentiation	biological_process	2	176	123	18739	0.32157710864591	0.434474136488122	1.73124538063562	FASN;RSL1D1
GO:0008104	protein localization	biological_process	2	176	123	18739	0.32157710864591	0.434474136488122	1.73124538063562	GNAT2;PLEC
GO:0004497	monooxygenase activity	molecular_function	1	176	42	18739	0.327512569355675	0.436868461157486	2.53503787878788	CYP4F2
GO:0006633	fatty acid biosynthetic process	biological_process	1	176	42	18739	0.327512569355675	0.436868461157486	2.53503787878788	FASN
GO:0007259	receptor signaling pathway via JAK-STAT	biological_process	1	176	42	18739	0.327512569355675	0.436868461157486	2.53503787878788	PKD1
GO:0007566	embryo implantation	biological_process	1	176	42	18739	0.327512569355675	0.436868461157486	2.53503787878788	MMP9
GO:0008307	structural constituent of muscle	molecular_function	1	176	42	18739	0.327512569355675	0.436868461157486	2.53503787878788	PLEC
GO:0009411	response to UV	biological_process	1	176	42	18739	0.327512569355675	0.436868461157486	2.53503787878788	GNAT2
GO:0010212	response to ionizing radiation	biological_process	1	176	42	18739	0.327512569355675	0.436868461157486	2.53503787878788	ATM
GO:0032689	negative regulation of type II interferon production	biological_process	1	176	42	18739	0.327512569355675	0.436868461157486	2.53503787878788	DDIT3
GO:0043010	camera-type eye development	biological_process	1	176	42	18739	0.327512569355675	0.436868461157486	2.53503787878788	FBN2
GO:0043280	positive regulation of cysteine-type endopeptidase activity involved in apoptotic process	biological_process	1	176	42	18739	0.327512569355675	0.436868461157486	2.53503787878788	NODAL
GO:0048704	embryonic skeletal system morphogenesis	biological_process	1	176	42	18739	0.327512569355675	0.436868461157486	2.53503787878788	HOXB7
GO:0051879	Hsp90 protein binding	molecular_function	1	176	42	18739	0.327512569355675	0.436868461157486	2.53503787878788	AHR
GO:0060395	SMAD protein signal transduction	biological_process	1	176	42	18739	0.327512569355675	0.436868461157486	2.53503787878788	NODAL
GO:0098686	hippocampal mossy fiber to CA3 synapse	cellular_component	1	176	42	18739	0.327512569355675	0.436868461157486	2.53503787878788	C1QL3
GO:1900026	positive regulation of substrate adhesion-dependent cell spreading	biological_process	1	176	42	18739	0.327512569355675	0.436868461157486	2.53503787878788	FLNA
GO:0005506	iron ion binding	molecular_function	2	176	125	18739	0.32846036295115	0.437391380105845	1.70354545454545	CYP4F2;CYP27A1
GO:0007189	adenylate cyclase-activating G protein-coupled receptor signaling pathway	biological_process	2	176	125	18739	0.32846036295115	0.437391380105845	1.70354545454545	CXCL10;PRKACA
GO:0005923	bicellular tight junction	cellular_component	2	176	126	18739	0.331895090267119	0.440829438395322	1.69002525252525	CLDN20;EPPK1
GO:0001658	branching involved in ureteric bud morphogenesis	biological_process	1	176	43	18739	0.33384287837816	0.440829438395322	2.47608350951374	DCHS1
GO:0003727	single-stranded RNA binding	molecular_function	1	176	43	18739	0.33384287837816	0.440829438395322	2.47608350951374	AGO3
GO:0006821	chloride transport	biological_process	1	176	43	18739	0.33384287837816	0.440829438395322	2.47608350951374	TTYH3
GO:0007043	cell-cell junction assembly	biological_process	1	176	43	18739	0.33384287837816	0.440829438395322	2.47608350951374	TRPV4
GO:0007080	mitotic metaphase chromosome alignment	biological_process	1	176	43	18739	0.33384287837816	0.440829438395322	2.47608350951374	NUDC
GO:0007163	establishment or maintenance of cell polarity	biological_process	1	176	43	18739	0.33384287837816	0.440829438395322	2.47608350951374	KIAA1614
GO:0032722	positive regulation of chemokine production	biological_process	1	176	43	18739	0.33384287837816	0.440829438395322	2.47608350951374	EGR1
GO:0032735	positive regulation of interleukin-12 production	biological_process	1	176	43	18739	0.33384287837816	0.440829438395322	2.47608350951374	CD36
GO:0045747	positive regulation of Notch signaling pathway	biological_process	1	176	43	18739	0.33384287837816	0.440829438395322	2.47608350951374	NOTCH1
GO:0000922	spindle pole	cellular_component	2	176	127	18739	0.335324929652226	0.441674844579585	1.6767179670723	PLEKHG6;NEK6
GO:0055037	recycling endosome	cellular_component	2	176	127	18739	0.335324929652226	0.441674844579585	1.6767179670723	VAMP8;ATP11A
GO:0098794	postsynapse	cellular_component	2	176	127	18739	0.335324929652226	0.441674844579585	1.6767179670723	FLNA;P2RX7
GO:0001501	skeletal system development	biological_process	2	176	128	18739	0.338749670594232	0.445003600918942	1.66361860795455	RPL38;MMP9
GO:0001223	transcription coactivator binding	molecular_function	1	176	44	18739	0.340113933866256	0.445003600918942	2.41980888429752	AHR
GO:0002088	lens development in camera-type eye	biological_process	1	176	44	18739	0.340113933866256	0.445003600918942	2.41980888429752	CRYBA1
GO:0003007	heart morphogenesis	biological_process	1	176	44	18739	0.340113933866256	0.445003600918942	2.41980888429752	FLNA
GO:0014823	response to activity	biological_process	1	176	44	18739	0.340113933866256	0.445003600918942	2.41980888429752	CBL
GO:0019894	kinesin binding	molecular_function	1	176	44	18739	0.340113933866256	0.445003600918942	2.41980888429752	NEK6
GO:0048863	stem cell differentiation	biological_process	1	176	44	18739	0.340113933866256	0.445003600918942	2.41980888429752	A2M
GO:0050673	epithelial cell proliferation	biological_process	1	176	44	18739	0.340113933866256	0.445003600918942	2.41980888429752	NOTCH1
GO:0000226	microtubule cytoskeleton organization	biological_process	2	176	130	18739	0.345583036730079	0.450138378387016	1.63802447552448	TBCEL;TUBA3D
GO:0001568	blood vessel development	biological_process	1	176	45	18739	0.346326287310468	0.450138378387016	2.36603535353535	AHR
GO:0007098	centrosome cycle	biological_process	1	176	45	18739	0.346326287310468	0.450138378387016	2.36603535353535	KIAA1614
GO:0016339	calcium-dependent cell-cell adhesion via plasma membrane cell adhesion molecules	biological_process	1	176	45	18739	0.346326287310468	0.450138378387016	2.36603535353535	DCHS1
GO:0021549	cerebellum development	biological_process	1	176	45	18739	0.346326287310468	0.450138378387016	2.36603535353535	PTPRS
GO:0030020	extracellular matrix structural constituent conferring tensile strength	molecular_function	1	176	45	18739	0.346326287310468	0.450138378387016	2.36603535353535	COL8A2
GO:0030968	endoplasmic reticulum unfolded protein response	biological_process	1	176	45	18739	0.346326287310468	0.450138378387016	2.36603535353535	DDIT3
GO:0043434	response to peptide hormone	biological_process	1	176	45	18739	0.346326287310468	0.450138378387016	2.36603535353535	NUDC
GO:0005634	nucleus	cellular_component	55	176	5557	18739	0.34755854857573	0.451367289982012	1.05379476336153	ZNF32;BEX2;FOSB;CRYBA1;ZNF239;MIS18A;PLSCR3;INTS5;NOTCH1;TENT5C;H4C4;FLNA;ZNF213;HOXB7;TGM2;KRT10;ZNF66;MARVELD1;DUSP4;NEK6;SUMO4;MLLT6;RPL13;ZNF165;ZDBF2;PKD1;LRP1;RP9;FABP6;EGR1;ZNF891;TFEC;KMT2D;DDIT3;ZNF469;HSPB9;TENM1;PRKACA;SRCAP;H3C12;ATM;KIAA1614;RPL36AL;NOTCH2;CASP2;ZNF460;ZBTB38;ZNF621;IRAK3;AHR;TRIM66;RFX7;ZNF587;EXTL3;HORMAD1
GO:0030018	Z disc	cellular_component	2	176	132	18739	0.352393590232989	0.454385162607439	1.61320592286501	FLNA;PLEC
GO:0003151	outflow tract morphogenesis	biological_process	1	176	46	18739	0.352480485097638	0.454385162607439	2.31459980237154	NOTCH1
GO:0006275	regulation of DNA replication	biological_process	1	176	46	18739	0.352480485097638	0.454385162607439	2.31459980237154	ZBTB38
GO:0006661	phosphatidylinositol biosynthetic process	biological_process	1	176	46	18739	0.352480485097638	0.454385162607439	2.31459980237154	INPP5D
GO:0007162	negative regulation of cell adhesion	biological_process	1	176	46	18739	0.352480485097638	0.454385162607439	2.31459980237154	PLXNB2
GO:0007188	adenylate cyclase-modulating G protein-coupled receptor signaling pathway	biological_process	1	176	46	18739	0.352480485097638	0.454385162607439	2.31459980237154	GNAT2
GO:0031201	SNARE complex	cellular_component	1	176	46	18739	0.352480485097638	0.454385162607439	2.31459980237154	VAMP8
GO:0042789	mRNA transcription by RNA polymerase II	biological_process	1	176	46	18739	0.352480485097638	0.454385162607439	2.31459980237154	FLNA
GO:0097546	ciliary base	cellular_component	1	176	46	18739	0.352480485097638	0.454385162607439	2.31459980237154	PRKACA
GO:0009653	anatomical structure morphogenesis	biological_process	2	176	133	18739	0.355789830963663	0.457374640121674	1.60107655502392	PKD1;FBN2
GO:0044325	transmembrane transporter binding	molecular_function	2	176	133	18739	0.355789830963663	0.457374640121674	1.60107655502392	FLNA;PKD1
GO:0001222	transcription corepressor binding	molecular_function	1	176	47	18739	0.358577068557907	0.457374640121674	2.26535299806576	NEK6
GO:0001784	phosphotyrosine residue binding	molecular_function	1	176	47	18739	0.358577068557907	0.457374640121674	2.26535299806576	CBL
GO:0001932	regulation of protein phosphorylation	biological_process	1	176	47	18739	0.358577068557907	0.457374640121674	2.26535299806576	PLXNB2
GO:0008009	chemokine activity	molecular_function	1	176	47	18739	0.358577068557907	0.457374640121674	2.26535299806576	CXCL10
GO:0022617	extracellular matrix disassembly	biological_process	1	176	47	18739	0.358577068557907	0.457374640121674	2.26535299806576	MMP9
GO:0034446	substrate adhesion-dependent cell spreading	biological_process	1	176	47	18739	0.358577068557907	0.457374640121674	2.26535299806576	EPHB3
GO:0050714	positive regulation of protein secretion	biological_process	1	176	47	18739	0.358577068557907	0.457374640121674	2.26535299806576	P2RX7
GO:0051384	response to glucocorticoid	biological_process	1	176	47	18739	0.358577068557907	0.457374640121674	2.26535299806576	A2M
GO:0070527	platelet aggregation	biological_process	1	176	47	18739	0.358577068557907	0.457374640121674	2.26535299806576	FLNA
GO:0097009	energy homeostasis	biological_process	1	176	47	18739	0.358577068557907	0.457374640121674	2.26535299806576	CD36
GO:0097352	autophagosome maturation	biological_process	1	176	47	18739	0.358577068557907	0.457374640121674	2.26535299806576	VAMP8
GO:0005819	spindle	cellular_component	2	176	134	18739	0.359179799138093	0.457402106669384	1.58912822252375	NUDC;ATM
GO:0012505	endomembrane system	cellular_component	2	176	134	18739	0.359179799138093	0.457402106669384	1.58912822252375	NENF;CDC42EP1
GO:0030336	negative regulation of cell migration	biological_process	2	176	135	18739	0.362563313335575	0.460644513397112	1.5773569023569	ARPIN;EPPK1
GO:0019731	antibacterial humoral response	biological_process	1	176	48	18739	0.364616574011246	0.460644513397112	2.21815814393939	NCR3LG1
GO:0030178	negative regulation of Wnt signaling pathway	biological_process	1	176	48	18739	0.364616574011246	0.460644513397112	2.21815814393939	LRP1
GO:0030900	forebrain development	biological_process	1	176	48	18739	0.364616574011246	0.460644513397112	2.21815814393939	NOTCH1
GO:0045599	negative regulation of fat cell differentiation	biological_process	1	176	48	18739	0.364616574011246	0.460644513397112	2.21815814393939	DDIT3
GO:0045668	negative regulation of osteoblast differentiation	biological_process	1	176	48	18739	0.364616574011246	0.460644513397112	2.21815814393939	NOTCH1
GO:0046332	SMAD binding	molecular_function	1	176	48	18739	0.364616574011246	0.460644513397112	2.21815814393939	FLNA
GO:0050918	positive chemotaxis	biological_process	1	176	48	18739	0.364616574011246	0.460644513397112	2.21815814393939	CXCL10
GO:0140374	antiviral innate immune response	biological_process	1	176	48	18739	0.364616574011246	0.460644513397112	2.21815814393939	CXCL10
GO:0001227	DNA-binding transcription repressor activity, RNA polymerase II-specific	molecular_function	4	176	325	18739	0.364652518229226	0.460644513397112	1.31041958041958	ZNF239;ZBTB37;ZNF891;TFEC
GO:0030335	positive regulation of cell migration	biological_process	3	176	230	18739	0.367047530791938	0.463298166372503	1.38875988142292	NOTCH1;ATM;FAM83H
GO:0009410	response to xenobiotic stimulus	biological_process	3	176	231	18739	0.369601883184788	0.46614852895261	1.3827479338843	FOSB;P2RX7;AHR
GO:0000987	cis-regulatory region sequence-specific DNA binding	molecular_function	1	176	49	18739	0.370599532813558	0.466658931718833	2.17288961038961	AHR
GO:0003777	microtubule motor activity	molecular_function	1	176	49	18739	0.370599532813558	0.466658931718833	2.17288961038961	DNAH1
GO:0020037	heme binding	molecular_function	2	176	138	18739	0.372673376312723	0.468520682361203	1.54306653491436	CYP4F2;CYP27A1
GO:0045766	positive regulation of angiogenesis	biological_process	2	176	138	18739	0.372673376312723	0.468520682361203	1.54306653491436	NODAL;SASH1
GO:0070830	bicellular tight junction assembly	biological_process	1	176	50	18739	0.376526471402366	0.472609781489095	2.12943181818182	CLDN20
GO:0071320	cellular response to cAMP	biological_process	1	176	50	18739	0.376526471402366	0.472609781489095	2.12943181818182	AHR
GO:0005782	peroxisomal matrix	cellular_component	1	176	51	18739	0.382397911342073	0.476182209218689	2.08767825311943	ATM
GO:0006487	protein N-linked glycosylation	biological_process	1	176	51	18739	0.382397911342073	0.476182209218689	2.08767825311943	ALG10
GO:0019902	phosphatase binding	molecular_function	1	176	51	18739	0.382397911342073	0.476182209218689	2.08767825311943	SIGLEC11
GO:0031334	positive regulation of protein-containing complex assembly	biological_process	1	176	51	18739	0.382397911342073	0.476182209218689	2.08767825311943	HRK
GO:0045596	negative regulation of cell differentiation	biological_process	1	176	51	18739	0.382397911342073	0.476182209218689	2.08767825311943	TENT5C
GO:0048666	neuron development	biological_process	1	176	51	18739	0.382397911342073	0.476182209218689	2.08767825311943	TENM1
GO:0051225	spindle assembly	biological_process	1	176	51	18739	0.382397911342073	0.476182209218689	2.08767825311943	NEK6
GO:0051592	response to calcium ion	biological_process	1	176	51	18739	0.382397911342073	0.476182209218689	2.08767825311943	P2RX7
GO:0097191	extrinsic apoptotic signaling pathway	biological_process	1	176	51	18739	0.382397911342073	0.476182209218689	2.08767825311943	P2RX7
GO:2000045	regulation of G1/S transition of mitotic cell cycle	biological_process	1	176	51	18739	0.382397911342073	0.476182209218689	2.08767825311943	PKD1
GO:0007010	cytoskeleton organization	biological_process	2	176	141	18739	0.382719192207299	0.476205540343311	1.51023533204384	MAST3;FGD6
GO:0046983	protein dimerization activity	molecular_function	2	176	142	18739	0.386052770954911	0.47887885375119	1.49959987195903	MYCL;TFEC
GO:0004879	nuclear receptor activity	molecular_function	1	176	52	18739	0.388214369368817	0.47887885375119	2.04753059440559	AHR
GO:0007584	response to nutrient	biological_process	1	176	52	18739	0.388214369368817	0.47887885375119	2.04753059440559	A2M
GO:0008237	metallopeptidase activity	molecular_function	1	176	52	18739	0.388214369368817	0.47887885375119	2.04753059440559	MMP9
GO:0015485	cholesterol binding	molecular_function	1	176	52	18739	0.388214369368817	0.47887885375119	2.04753059440559	TSPO2
GO:0016925	protein sumoylation	biological_process	1	176	52	18739	0.388214369368817	0.47887885375119	2.04753059440559	SUMO4
GO:0030148	sphingolipid biosynthetic process	biological_process	1	176	52	18739	0.388214369368817	0.47887885375119	2.04753059440559	SGMS2
GO:0034707	chloride channel complex	cellular_component	1	176	52	18739	0.388214369368817	0.47887885375119	2.04753059440559	TTYH3
GO:0042552	myelination	biological_process	1	176	52	18739	0.388214369368817	0.47887885375119	2.04753059440559	MARVELD1
GO:0050890	cognition	biological_process	1	176	52	18739	0.388214369368817	0.47887885375119	2.04753059440559	RP9
GO:1902895	positive regulation of miRNA transcription	biological_process	1	176	52	18739	0.388214369368817	0.47887885375119	2.04753059440559	EGR1
GO:0098793	presynapse	cellular_component	2	176	144	18739	0.392696473538184	0.484028386334457	1.4787720959596	SLC6A12;P2RX7
GO:0007193	adenylate cyclase-inhibiting G protein-coupled receptor signaling pathway	biological_process	1	176	53	18739	0.393976357434911	0.484467802033242	2.00889794168096	OPRL1
GO:0019905	syntaxin binding	molecular_function	1	176	53	18739	0.393976357434911	0.484467802033242	2.00889794168096	VAMP8
GO:0050808	synapse organization	biological_process	1	176	53	18739	0.393976357434911	0.484467802033242	2.00889794168096	FLNA
GO:0000785	chromatin	cellular_component	11	176	1049	18739	0.397801121519225	0.488789200055628	1.11647998093422	FOSB;MIS18A;MYCL;HOXB7;TGM2;ZBTB37;EGR1;TFEC;DDIT3;AHR;RFX7
GO:0005515	protein binding	molecular_function	120	176	12548	18739	0.398696086249219	0.488813689551688	1.01821731822529	ZNF32;VAMP8;CYP4F2;BEX2;MYOF;FOSB;HECTD4;PPL;CRYBA1;NENF;ZNF239;MIS18A;FASN;PLSCR3;INTS5;NOTCH1;SLC6A12;AGO3;HRK;TENT5C;NODAL;TMEM144;H4C4;FLNA;CD83;PLEKHG6;ZNF213;HOXB7;TGM2;TMPPE;SURF4;KRT10;MAST3;LHFPL5;PLXNB2;NUDC;CDC42EP1;INPP5D;RSL1D1;TBCEL;CLDN20;NCR3LG1;PIEZO1;CBL;CLEC6A;RXFP4;DUSP4;HELZ2;NEK6;MGAM;MLLT6;RPL13;SGMS2;RAB39A;ZNF165;GPATCH4;PLEC;SLC10A1;PKD1;LRP1;CELSR3;TOE1;RP9;PAM16;RPL12;…
GO:0006413	translational initiation	biological_process	1	176	54	18739	0.399684382752874	0.488813689551688	1.97169612794613	RPS17
GO:0030155	regulation of cell adhesion	biological_process	1	176	54	18739	0.399684382752874	0.488813689551688	1.97169612794613	PKD1
GO:0030864	cortical actin cytoskeleton	cellular_component	1	176	54	18739	0.399684382752874	0.488813689551688	1.97169612794613	TRPV4
GO:0032154	cleavage furrow	cellular_component	1	176	54	18739	0.399684382752874	0.488813689551688	1.97169612794613	PLEKHG6
GO:1903078	positive regulation of protein localization to plasma membrane	biological_process	1	176	54	18739	0.399684382752874	0.488813689551688	1.97169612794613	LRP1
GO:0003713	transcription coactivator activity	molecular_function	3	176	243	18739	0.400088836146855	0.488928437962073	1.31446408529742	NOTCH1;KMT2D;SRCAP
GO:0004930	G protein-coupled receptor activity	molecular_function	7	176	644	18739	0.401628039228176	0.490428653021838	1.15729990118577	TAS1R1;TAS2R4;CELSR3;TAS2R5;ADGRA2;OR52K2;OPRL1
GO:0001525	angiogenesis	biological_process	3	176	245	18739	0.40513401923862	0.491149733563271	1.30373376623377	FLNA;COL8A2;EPHB3
GO:0000723	telomere maintenance	biological_process	1	176	55	18739	0.405338947839066	0.491149733563271	1.93584710743802	ATM
GO:0005881	cytoplasmic microtubule	cellular_component	1	176	55	18739	0.405338947839066	0.491149733563271	1.93584710743802	TRPV4
GO:0016241	regulation of macroautophagy	biological_process	1	176	55	18739	0.405338947839066	0.491149733563271	1.93584710743802	PRKACA
GO:0030374	nuclear receptor coactivator activity	molecular_function	1	176	55	18739	0.405338947839066	0.491149733563271	1.93584710743802	HELZ2
GO:0031397	negative regulation of protein ubiquitination	biological_process	1	176	55	18739	0.405338947839066	0.491149733563271	1.93584710743802	BEX2
GO:0035019	somatic stem cell population maintenance	biological_process	1	176	55	18739	0.405338947839066	0.491149733563271	1.93584710743802	NODAL
GO:0045597	positive regulation of cell differentiation	biological_process	1	176	55	18739	0.405338947839066	0.491149733563271	1.93584710743802	RPS6KA1
GO:0071333	cellular response to glucose stimulus	biological_process	1	176	55	18739	0.405338947839066	0.491149733563271	1.93584710743802	PRKACA
GO:1904724	tertiary granule lumen	cellular_component	1	176	55	18739	0.405338947839066	0.491149733563271	1.93584710743802	MMP9
GO:0005813	centrosome	cellular_component	6	176	546	18739	0.40691348501052	0.492604711528262	1.17001748251748	CEP295NL;TENT5C;PLEKHG6;NEK6;PRKACA;ATM
GO:0015031	protein transport	biological_process	4	176	345	18739	0.407165647838799	0.492604711528262	1.23445322793149	VAMP8;GPM6B;RAB39A;MON2
GO:0043204	perikaryon	cellular_component	2	176	149	18739	0.409162234254055	0.494640058921568	1.42914887126297	FLNA;PTPRS
GO:0006986	response to unfolded protein	biological_process	1	176	56	18739	0.410940550556916	0.495647836457154	1.90127840909091	DDIT3
GO:0008134	transcription factor binding	molecular_function	1	176	56	18739	0.410940550556916	0.495647836457154	1.90127840909091	DDIT3
GO:0030514	negative regulation of BMP signaling pathway	biological_process	1	176	56	18739	0.410940550556916	0.495647836457154	1.90127840909091	NOTCH1
GO:0051092	positive regulation of NF-kappaB transcription factor activity	biological_process	2	176	150	18739	0.412429702572471	0.497063056545995	1.41962121212121	CD36;IRAK3
GO:0031965	nuclear membrane	cellular_component	3	176	249	18739	0.415187406004218	0.499660642429472	1.28279025191676	MYOF;INTS5;SURF4
GO:0000775	chromosome, centromeric region	cellular_component	1	176	57	18739	0.416489684159763	0.499660642429472	1.86792264752791	MIS18A
GO:0009306	protein secretion	biological_process	1	176	57	18739	0.416489684159763	0.499660642429472	1.86792264752791	P2RX7
GO:0015030	Cajal body	cellular_component	1	176	57	18739	0.416489684159763	0.499660642429472	1.86792264752791	TOE1
GO:0032024	positive regulation of insulin secretion	biological_process	1	176	57	18739	0.416489684159763	0.499660642429472	1.86792264752791	PRKACA
GO:0090398	cellular senescence	biological_process	1	176	57	18739	0.416489684159763	0.499660642429472	1.86792264752791	ATM
GO:0007266	Rho protein signal transduction	biological_process	1	176	58	18739	0.421986837333292	0.505100594648367	1.8357170846395	CDC42EP1
GO:0008047	enzyme activator activity	molecular_function	1	176	58	18739	0.421986837333292	0.505100594648367	1.8357170846395	MMP24
GO:0022008	neurogenesis	biological_process	1	176	58	18739	0.421986837333292	0.505100594648367	1.8357170846395	DCHS1
GO:0019899	enzyme binding	molecular_function	4	176	353	18739	0.4240395994987	0.507171982987047	1.20647695081123	NOTCH1;NOTCH2;CASP2;A2M
GO:0016055	Wnt signaling pathway	biological_process	2	176	154	18739	0.425409763683118	0.508424425237074	1.3827479338843	PKD1;DDIT3
GO:0009749	response to glucose	biological_process	1	176	59	18739	0.427432494237598	0.50890979268531	1.8046032357473	EGR1
GO:0016301	kinase activity	molecular_function	1	176	59	18739	0.427432494237598	0.50890979268531	1.8046032357473	SGMS2
GO:0051216	cartilage development	biological_process	1	176	59	18739	0.427432494237598	0.50890979268531	1.8046032357473	PKD1
GO:0051965	positive regulation of synapse assembly	biological_process	1	176	59	18739	0.427432494237598	0.50890979268531	1.8046032357473	EPHB3
GO:0070888	E-box binding	molecular_function	1	176	59	18739	0.427432494237598	0.50890979268531	1.8046032357473	AHR
GO:0004197	cysteine-type endopeptidase activity	molecular_function	1	176	60	18739	0.43282713454885	0.5141659696452	1.77452651515152	CASP2
GO:0031526	brush border membrane	cellular_component	1	176	60	18739	0.43282713454885	0.5141659696452	1.77452651515152	CD36
GO:0101003	ficolin-1-rich granule membrane	cellular_component	1	176	60	18739	0.43282713454885	0.5141659696452	1.77452651515152	MGAM
GO:0043410	positive regulation of MAPK cascade	biological_process	2	176	157	18739	0.435047257173735	0.516024403007881	1.35632599884192	NENF;P2RX7
GO:0072659	protein localization to plasma membrane	biological_process	2	176	157	18739	0.435047257173735	0.516024403007881	1.35632599884192	FLNA;DCHS1
GO:0030097	hemopoiesis	biological_process	1	176	61	18739	0.438171233500582	0.518947721241472	1.74543591654247	NOTCH2
GO:0043406	positive regulation of MAP kinase activity	biological_process	1	176	61	18739	0.438171233500582	0.518947721241472	1.74543591654247	TENM1
GO:0140297	DNA-binding transcription factor binding	molecular_function	2	176	159	18739	0.441424167917174	0.522407248347092	1.33926529445397	FLNA;NEK6
GO:0005743	mitochondrial inner membrane	cellular_component	5	176	464	18739	0.441908050203798	0.522586980481426	1.14732317789969	PLSCR3;PAM16;GPD2;SLC25A36;CYP27A1
GO:0001817	regulation of cytokine production	biological_process	1	176	62	18739	0.443465261924605	0.523249117143425	1.71728372434018	ZBTB37
GO:0005905	clathrin-coated pit	cellular_component	1	176	62	18739	0.443465261924605	0.523249117143425	1.71728372434018	LRP1
GO:0032720	negative regulation of tumor necrosis factor production	biological_process	1	176	62	18739	0.443465261924605	0.523249117143425	1.71728372434018	IRAK3
GO:0051897	positive regulation of phosphatidylinositol 3-kinase/protein kinase B signal transduction	biological_process	2	176	160	18739	0.444597892689298	0.524192571605209	1.33089488636364	CBL;EXTL3
GO:0001228	DNA-binding transcription activator activity, RNA polymerase II-specific	molecular_function	5	176	467	18739	0.447421062052121	0.527066452405139	1.13995279345922	FOSB;HOXB7;EGR1;TFEC;DDIT3
GO:0007368	determination of left/right symmetry	biological_process	1	176	63	18739	0.448709686291542	0.527066452405139	1.69002525252525	NOTCH1
GO:0009611	response to wounding	biological_process	1	176	63	18739	0.448709686291542	0.527066452405139	1.69002525252525	DDIT3
GO:0032757	positive regulation of interleukin-8 production	biological_process	1	176	63	18739	0.448709686291542	0.527066452405139	1.69002525252525	DDIT3
GO:0051865	protein autoubiquitination	biological_process	1	176	63	18739	0.448709686291542	0.527066452405139	1.69002525252525	SH3RF3
GO:0008083	growth factor activity	molecular_function	2	176	162	18739	0.450915399681394	0.529262370692405	1.31446408529742	NENF;NODAL
GO:0030145	manganese ion binding	molecular_function	1	176	64	18739	0.453904968750991	0.531977975289695	1.66361860795455	PRKACA
GO:0030971	receptor tyrosine kinase binding	molecular_function	1	176	64	18739	0.453904968750991	0.531977975289695	1.66361860795455	CBL
GO:0006919	activation of cysteine-type endopeptidase activity involved in apoptotic process	biological_process	1	176	65	18739	0.45905156717133	0.536810673646117	1.63802447552448	CASP2
GO:0007346	regulation of mitotic cell cycle	biological_process	1	176	65	18739	0.45905156717133	0.536810673646117	1.63802447552448	NEK6
GO:0060021	roof of mouth development	biological_process	1	176	65	18739	0.45905156717133	0.536810673646117	1.63802447552448	EPHB3
GO:0001750	photoreceptor outer segment	cellular_component	1	176	66	18739	0.46414993517914	0.538769910008825	1.61320592286501	GNAT2
GO:0005254	chloride channel activity	molecular_function	1	176	66	18739	0.46414993517914	0.538769910008825	1.61320592286501	TTYH3
GO:0006493	protein O-linked glycosylation	biological_process	1	176	66	18739	0.46414993517914	0.538769910008825	1.61320592286501	POMK
GO:0006814	sodium ion transport	biological_process	1	176	66	18739	0.46414993517914	0.538769910008825	1.61320592286501	SLC10A1
GO:0007611	learning or memory	biological_process	1	176	66	18739	0.46414993517914	0.538769910008825	1.61320592286501	POMK
GO:0016311	dephosphorylation	biological_process	1	176	66	18739	0.46414993517914	0.538769910008825	1.61320592286501	DUSP4
GO:0045669	positive regulation of osteoblast differentiation	biological_process	1	176	66	18739	0.46414993517914	0.538769910008825	1.61320592286501	FBN2
GO:0050839	cell adhesion molecule binding	molecular_function	1	176	66	18739	0.46414993517914	0.538769910008825	1.61320592286501	TENM1
GO:0071466	cellular response to xenobiotic stimulus	biological_process	1	176	66	18739	0.46414993517914	0.538769910008825	1.61320592286501	SLC10A1
GO:1990841	promoter-specific chromatin binding	molecular_function	1	176	66	18739	0.46414993517914	0.538769910008825	1.61320592286501	EGR1
GO:0031410	cytoplasmic vesicle	cellular_component	3	176	270	18739	0.466979945762344	0.541655441879093	1.18301767676768	MYOF;ATM;OPRL1
GO:0016328	lateral plasma membrane	cellular_component	1	176	67	18739	0.469200522198284	0.54303060436772	1.58912822252375	PKD1
GO:0030669	clathrin-coated endocytic vesicle membrane	cellular_component	1	176	67	18739	0.469200522198284	0.54303060436772	1.58912822252375	VAMP8
GO:0071300	cellular response to retinoic acid	biological_process	1	176	67	18739	0.469200522198284	0.54303060436772	1.58912822252375	ATM
GO:0006417	regulation of translation	biological_process	1	176	68	18739	0.474203773488617	0.54761316175428	1.56575868983957	RPL38
GO:0060079	excitatory postsynaptic potential	biological_process	1	176	68	18739	0.474203773488617	0.54761316175428	1.56575868983957	P2RX7
GO:0070098	chemokine-mediated signaling pathway	biological_process	1	176	68	18739	0.474203773488617	0.54761316175428	1.56575868983957	CXCL10
GO:0005525	GTP binding	molecular_function	4	176	378	18739	0.475910220051849	0.549180855103819	1.1266835016835	GNAT2;TGM2;RAB39A;TUBA3D
GO:0005902	microvillus	cellular_component	1	176	69	18739	0.479160130184349	0.551717662699462	1.54306653491436	PLEKHG6
GO:0008286	insulin receptor signaling pathway	biological_process	1	176	69	18739	0.479160130184349	0.551717662699462	1.54306653491436	SOGA1
GO:0051321	meiotic cell cycle	biological_process	1	176	69	18739	0.479160130184349	0.551717662699462	1.54306653491436	HORMAD1
GO:0001917	photoreceptor inner segment	cellular_component	1	176	70	18739	0.484070029332049	0.556150530050106	1.52102272727273	GNAT2
GO:0009791	post-embryonic development	biological_process	1	176	70	18739	0.484070029332049	0.556150530050106	1.52102272727273	ATM
GO:0021766	hippocampus development	biological_process	1	176	70	18739	0.484070029332049	0.556150530050106	1.52102272727273	PTPRS
GO:0016310	phosphorylation	biological_process	3	176	279	18739	0.488565986941173	0.560511263498293	1.14485581622678	MAST3;AK1;SGMS2
GO:0006302	double-strand break repair	biological_process	1	176	71	18739	0.488933903928307	0.560511263498293	1.49959987195903	ATM
GO:0006952	defense response	biological_process	1	176	71	18739	0.488933903928307	0.560511263498293	1.49959987195903	CD83
GO:0061629	RNA polymerase II-specific DNA-binding transcription factor binding	molecular_function	2	176	175	18739	0.490961965617111	0.562426589433284	1.21681818181818	DDIT3;AHR
GO:0004175	endopeptidase activity	molecular_function	1	176	72	18739	0.493752182957053	0.563981085612773	1.4787720959596	MMP9
GO:0042274	ribosomal small subunit biogenesis	biological_process	1	176	72	18739	0.493752182957053	0.563981085612773	1.4787720959596	RPS17
GO:0045177	apical part of cell	cellular_component	1	176	72	18739	0.493752182957053	0.563981085612773	1.4787720959596	DCHS1
GO:0061844	antimicrobial humoral immune response mediated by antimicrobial peptide	biological_process	1	176	72	18739	0.493752182957053	0.563981085612773	1.4787720959596	CXCL10
GO:0044297	cell body	cellular_component	1	176	73	18739	0.498525291426521	0.56902016584869	1.45851494396015	RPL28
GO:0030054	cell junction	cellular_component	2	176	179	18739	0.502913561684199	0.572755781445317	1.18962671406805	PLEKHG6;EPPK1
GO:0003725	double-stranded RNA binding	molecular_function	1	176	74	18739	0.503253650405892	0.572755781445317	1.43880528255528	AGO3
GO:0005793	endoplasmic reticulum-Golgi intermediate compartment	cellular_component	1	176	74	18739	0.503253650405892	0.572755781445317	1.43880528255528	SURF4
GO:0032040	small-subunit processome	cellular_component	1	176	74	18739	0.503253650405892	0.572755781445317	1.43880528255528	RPS17
GO:0006954	inflammatory response	biological_process	4	176	393	18739	0.506192996759711	0.575684809898688	1.08368031459635	FASN;CXCL10;P2RX7;TAC4
GO:0006936	muscle contraction	biological_process	1	176	75	18739	0.507937677061587	0.575869996357455	1.41962121212121	MYOF
GO:0009636	response to toxic substance	biological_process	1	176	75	18739	0.507937677061587	0.575869996357455	1.41962121212121	AHR
GO:0031424	keratinization	biological_process	1	176	75	18739	0.507937677061587	0.575869996357455	1.41962121212121	PPL
GO:0045727	positive regulation of translation	biological_process	1	176	75	18739	0.507937677061587	0.575869996357455	1.41962121212121	PLXNB2
GO:0098978	glutamatergic synapse	cellular_component	4	176	394	18739	0.508185149263345	0.575869996357455	1.08092985694509	FLNA;C1QL3;PRKACA;PTPRS
GO:0005802	trans-Golgi network	cellular_component	2	176	182	18739	0.511758611896231	0.57876429921604	1.17001748251748	FLNA;MLANA
GO:0005911	cell-cell junction	cellular_component	2	176	182	18739	0.511758611896231	0.57876429921604	1.17001748251748	FLNA;P2RX7
GO:0007565	female pregnancy	biological_process	1	176	76	18739	0.51257778469324	0.57876429921604	1.40094198564593	FOSB
GO:0017018	myosin phosphatase activity	molecular_function	1	176	76	18739	0.51257778469324	0.57876429921604	1.40094198564593	DUSP4
GO:0032355	response to estradiol	biological_process	1	176	76	18739	0.51257778469324	0.57876429921604	1.40094198564593	OPRL1
GO:0008203	cholesterol metabolic process	biological_process	1	176	77	18739	0.517174382769326	0.58311782125997	1.3827479338843	CYP27A1
GO:0051402	neuron apoptotic process	biological_process	1	176	77	18739	0.517174382769326	0.58311782125997	1.3827479338843	ATM
GO:0007165	signal transduction	biological_process	11	176	1150	18739	0.519675813486032	0.585518776254127	1.01842391304348	BEX2;INSL6;CD83;INPP5D;CBL;CXCL10;FBN2;ATM;RPS6KA1;FAM83H;BEX5
GO:0030324	lung development	biological_process	1	176	78	18739	0.521727876962477	0.586491230490129	1.3650203962704	NOTCH1
GO:0050804	modulation of chemical synaptic transmission	biological_process	1	176	78	18739	0.521727876962477	0.586491230490129	1.3650203962704	PTPRS
GO:0098586	cellular response to virus	biological_process	1	176	78	18739	0.521727876962477	0.586491230490129	1.3650203962704	CXCL10
GO:0016887	ATP hydrolysis activity	molecular_function	4	176	401	18739	0.5220293608111	0.586491230490129	1.06206075719791	TOR4A;SHOC1;SRCAP;ATP11A
GO:0038023	signaling receptor activity	molecular_function	2	176	186	18739	0.5233913256037	0.587601958987321	1.14485581622678	LRP1;NOTCH2
GO:0005769	early endosome	cellular_component	3	176	296	18739	0.528146615755452	0.592518013684306	1.07910396191646	VAMP8;LRP1;ATP11A
GO:0030593	neutrophil chemotaxis	biological_process	1	176	80	18739	0.530707157620886	0.594966571292931	1.33089488636364	CXCL10
GO:0031901	early endosome membrane	cellular_component	2	176	189	18739	0.531993875686475	0.595984598100008	1.1266835016835	VAMP8;MON2
GO:0001618	virus receptor activity	molecular_function	1	176	81	18739	0.535133736765467	0.598649965649499	1.31446408529742	SLC10A1
GO:0008544	epidermis development	biological_process	1	176	81	18739	0.535133736765467	0.598649965649499	1.31446408529742	KRT10
GO:0031490	chromatin DNA binding	molecular_function	1	176	82	18739	0.539518797454141	0.602698784380992	1.29843403547672	NOTCH1
GO:0032880	regulation of protein localization	biological_process	1	176	82	18739	0.539518797454141	0.602698784380992	1.29843403547672	RSL1D1
GO:0016491	oxidoreductase activity	molecular_function	1	176	83	18739	0.54386272689875	0.606260575169003	1.28279025191676	SELENON
GO:0032436	positive regulation of proteasomal ubiquitin-dependent protein catabolic process	biological_process	1	176	83	18739	0.54386272689875	0.606260575169003	1.28279025191676	SH3RF3
GO:0034976	response to endoplasmic reticulum stress	biological_process	1	176	83	18739	0.54386272689875	0.606260575169003	1.28279025191676	DDIT3
GO:0032259	methylation	biological_process	1	176	84	18739	0.54816590872046	0.609601706564512	1.26751893939394	KMT2D
GO:0042391	regulation of membrane potential	biological_process	1	176	84	18739	0.54816590872046	0.609601706564512	1.26751893939394	PIEZO1
GO:0150104	transport across blood-brain barrier	biological_process	1	176	84	18739	0.54816590872046	0.609601706564512	1.26751893939394	LRP1
GO:0005788	endoplasmic reticulum lumen	cellular_component	3	176	305	18739	0.548409159145711	0.609601706564512	1.04726154992548	H6PD;TOR4A;COL8A2
GO:0016607	nuclear speck	cellular_component	4	176	415	18739	0.549155027228949	0.610000009074358	1.02623220153341	NEK6;TOE1;TENM1;PRKACA
GO:0031625	ubiquitin protein ligase binding	molecular_function	3	176	306	18739	0.550629305538285	0.611206295428251	1.04383912655971	NEK6;PRKACA;RPL11
GO:0033138	positive regulation of peptidyl-serine phosphorylation	biological_process	1	176	85	18739	0.552428722982866	0.612771536275569	1.25260695187166	TENM1
GO:0005635	nuclear envelope	cellular_component	2	176	197	18739	0.554415304620587	0.614542034840003	1.08092985694509	MYOF;TOR4A
GO:0019903	protein phosphatase binding	molecular_function	1	176	86	18739	0.556651546224799	0.616152977326184	1.23804175475687	CLEC12B
GO:0042632	cholesterol homeostasis	biological_process	1	176	86	18739	0.556651546224799	0.616152977326184	1.23804175475687	PLSCR3
GO:0044877	protein-containing complex binding	molecular_function	3	176	309	18739	0.55725141854951	0.616383508641552	1.03370476610768	LRP1;CD36;ATM
GO:0071277	cellular response to calcium ion	biological_process	1	176	87	18739	0.560834751492822	0.61991144582142	1.22381138975967	FOSB
GO:0001934	positive regulation of protein phosphorylation	biological_process	2	176	200	18739	0.562626749916894	0.621455792539783	1.06471590909091	P2RX7;MMP9
GO:0016525	negative regulation of angiogenesis	biological_process	1	176	88	18739	0.564978708373439	0.623140756787258	1.20990444214876	CXCL10
GO:0030317	flagellated sperm motility	biological_process	1	176	88	18739	0.564978708373439	0.623140756787258	1.20990444214876	DNAH1
GO:0005667	transcription regulator complex	cellular_component	2	176	201	18739	0.565339898787931	0.623140756787258	1.05941881501583	DDIT3;AHR
GO:0005884	actin filament	cellular_component	1	176	91	18739	0.57717873332301	0.635300228147145	1.17001748251748	FLNA
GO:0009952	anterior/posterior pattern specification	biological_process	1	176	91	18739	0.57717873332301	0.635300228147145	1.17001748251748	HOXB7
GO:0006508	proteolysis	biological_process	4	176	432	18739	0.580993957963953	0.638123910257453	0.985848063973064	TGM2;MAST3;MMP24;MMP9
GO:0003730	mRNA 3'-UTR binding	molecular_function	1	176	92	18739	0.581169324428499	0.638123910257453	1.15729990118577	RSL1D1
GO:0098685	Schaffer collateral - CA1 synapse	cellular_component	1	176	92	18739	0.581169324428499	0.638123910257453	1.15729990118577	PTPRS
GO:0007601	visual perception	biological_process	2	176	207	18739	0.581365747972801	0.638123910257453	1.02871102327624	GNAT2;CRYBA1
GO:0007186	G protein-coupled receptor signaling pathway	biological_process	8	176	878	18739	0.585694687032548	0.642427482501206	0.970128390971216	GNAT2;TAS1R1;TAS2R4;CELSR3;CXCL10;TAS2R5;ADGRA2;OR52K2
GO:0050821	protein stabilization	biological_process	2	176	209	18739	0.586611034632926	0.642984518462553	1.01886689865159	FLNA;RPL11
GO:0030133	transport vesicle	cellular_component	1	176	94	18739	0.589038502378011	0.644299237486441	1.13267649903288	SURF4
GO:0030855	epithelial cell differentiation	biological_process	1	176	94	18739	0.589038502378011	0.644299237486441	1.13267649903288	KRT10
GO:0098839	postsynaptic density membrane	cellular_component	1	176	94	18739	0.589038502378011	0.644299237486441	1.13267649903288	PTPRS
GO:0030667	secretory granule membrane	cellular_component	1	176	96	18739	0.596760655035565	0.652292549323597	1.1090790719697	VAMP8
GO:0045892	negative regulation of DNA-templated transcription	biological_process	5	176	554	18739	0.598401644534649	0.653632330671435	0.960934936002625	NOTCH1;SUMO4;DDIT3;ZBTB38;AHR
GO:0000724	double-strand break repair via homologous recombination	biological_process	1	176	97	18739	0.600567452477701	0.654182124705814	1.09764526710403	ATM
GO:0001726	ruffle	cellular_component	1	176	97	18739	0.600567452477701	0.654182124705814	1.09764526710403	FGD6
GO:0019900	kinase binding	molecular_function	1	176	97	18739	0.600567452477701	0.654182124705814	1.09764526710403	FLNA
GO:0050729	positive regulation of inflammatory response	biological_process	1	176	97	18739	0.600567452477701	0.654182124705814	1.09764526710403	TRPV4
GO:0004867	serine-type endopeptidase inhibitor activity	molecular_function	1	176	98	18739	0.604338513971314	0.657197128989693	1.08644480519481	A2M
GO:0007517	muscle organ development	biological_process	1	176	98	18739	0.604338513971314	0.657197128989693	1.08644480519481	CXCL10
GO:0004842	ubiquitin-protein transferase activity	molecular_function	2	176	216	18739	0.604587956021014	0.657197128989693	0.985848063973064	HECTD4;CBL
GO:0000932	P-body	cellular_component	1	176	99	18739	0.608074173085151	0.660074998921399	1.07547061524334	AGO3
GO:0006606	protein import into nucleus	biological_process	1	176	99	18739	0.608074173085151	0.660074998921399	1.07547061524334	NOTCH1
GO:0032587	ruffle membrane	cellular_component	1	176	101	18739	0.615440602997614	0.667151177078681	1.05417416741674	TRPV4
GO:0120162	positive regulation of cold-induced thermogenesis	biological_process	1	176	101	18739	0.615440602997614	0.667151177078681	1.05417416741674	CD36
GO:0016604	nuclear body	cellular_component	3	176	337	18739	0.616168927245857	0.667480998957316	0.947818316698139	HOXB7;TOE1;SRCAP
GO:0060271	cilium assembly	biological_process	2	176	221	18739	0.617065132539271	0.667992103587904	0.963543809132044	NOTCH1;FLNA
GO:0045893	positive regulation of DNA-templated transcription	biological_process	6	176	680	18739	0.619070100412453	0.669244071596499	0.939455213903743	NOTCH1;EGR1;DDIT3;SRCAP;AHR;RPS6KA1
GO:0032760	positive regulation of tumor necrosis factor production	biological_process	1	176	102	18739	0.619072025568299	0.669244071596499	1.04383912655971	CD36
GO:0003697	single-stranded DNA binding	molecular_function	1	176	103	18739	0.622669349359681	0.671288736912423	1.03370476610768	SHOC1
GO:0032588	trans-Golgi network membrane	cellular_component	1	176	103	18739	0.622669349359681	0.671288736912423	1.03370476610768	MMP24
GO:0050852	T cell receptor signaling pathway	biological_process	1	176	103	18739	0.622669349359681	0.671288736912423	1.03370476610768	INPP5D
GO:0090263	positive regulation of canonical Wnt signaling pathway	biological_process	1	176	103	18739	0.622669349359681	0.671288736912423	1.03370476610768	ADGRA2
GO:0014069	postsynaptic density	cellular_component	2	176	224	18739	0.6244062808238	0.672700537999084	0.950639204545454	RPL12;RPL38
GO:0005811	lipid droplet	cellular_component	1	176	104	18739	0.626232892744135	0.673285910641577	1.0237652972028	PNPLA1
GO:0042383	sarcolemma	cellular_component	1	176	104	18739	0.626232892744135	0.673285910641577	1.0237652972028	PLEC
GO:0055038	recycling endosome membrane	cellular_component	1	176	104	18739	0.626232892744135	0.673285910641577	1.0237652972028	VAMP8
GO:0005085	guanyl-nucleotide exchange factor activity	molecular_function	2	176	226	18739	0.629240031131668	0.676057207509382	0.942226468222043	PLEKHG6;FGD6
GO:0006874	intracellular calcium ion homeostasis	biological_process	1	176	105	18739	0.629762971138395	0.676157514714757	1.01401515151515	TRPV4
GO:0006366	transcription by RNA polymerase II	biological_process	2	176	227	18739	0.631638833243343	0.677709286656457	0.938075690828995	FOSB;NOTCH1
GO:0009887	animal organ morphogenesis	biological_process	1	176	106	18739	0.633259897030831	0.678985747906354	1.00444897084048	NOTCH2
GO:0008584	male gonad development	biological_process	1	176	107	18739	0.636723980008482	0.68177111873017	0.995061597281223	CBL
GO:0009615	response to virus	biological_process	1	176	107	18739	0.636723980008482	0.68177111873017	0.995061597281223	IRAK3
GO:0002020	protease binding	molecular_function	1	176	108	18739	0.640155526783842	0.684979469175912	0.985848063973064	A2M
GO:0051301	cell division	biological_process	3	176	350	18739	0.64167721602694	0.686141262246198	0.912613636363636	MIS18A;NUDC;NEK6
GO:1902476	chloride transmembrane transport	biological_process	1	176	109	18739	0.643554841221395	0.687681819472149	0.976803586321935	TTYH3
GO:0005576	extracellular region	cellular_component	16	176	1819	18739	0.646684394553751	0.690557148594033	0.936528562147034	INSL6;NOTCH1;H4C4;FLNA;NID1;TOR4A;COL8A2;CXCL10;FBN2;DNAH1;TENM1;H3C12;NOTCH2;A2M;MMP9;EPHB3
GO:0006811	monoatomic ion transport	biological_process	1	176	111	18739	0.65025797445849	0.692962797425635	0.959203521703522	LHFPL5
GO:0034220	monoatomic ion transmembrane transport	biological_process	1	176	111	18739	0.65025797445849	0.692962797425635	0.959203521703522	TTYH3
GO:0071456	cellular response to hypoxia	biological_process	1	176	111	18739	0.65025797445849	0.692962797425635	0.959203521703522	NOTCH1
GO:0016477	cell migration	biological_process	2	176	236	18739	0.652688314843446	0.694134411005593	0.902301617873652	MMP9;EPHB3
GO:0006470	protein dephosphorylation	biological_process	1	176	112	18739	0.653562386982395	0.694134411005593	0.950639204545454	PTPRS
GO:0010976	positive regulation of neuron projection development	biological_process	1	176	112	18739	0.653562386982395	0.694134411005593	0.950639204545454	PLXNB2
GO:0030674	protein-macromolecule adaptor activity	molecular_function	1	176	112	18739	0.653562386982395	0.694134411005593	0.950639204545454	COL8A2
GO:0051082	unfolded protein binding	molecular_function	1	176	112	18739	0.653562386982395	0.694134411005593	0.950639204545454	NUDC
GO:0031514	motile cilium	cellular_component	1	176	113	18739	0.656835754668608	0.696670807175465	0.942226468222043	PKD1
GO:0035725	sodium ion transmembrane transport	biological_process	1	176	113	18739	0.656835754668608	0.696670807175465	0.942226468222043	SLC6A12
GO:0001822	kidney development	biological_process	1	176	114	18739	0.660078367531183	0.699167799794134	0.933961323763955	PKD1
GO:0006935	chemotaxis	biological_process	1	176	114	18739	0.660078367531183	0.699167799794134	0.933961323763955	CXCL10
GO:0005543	phospholipid binding	molecular_function	1	176	115	18739	0.663290512890352	0.701625851672993	0.925839920948617	MYOF
GO:0051056	regulation of small GTPase mediated signal transduction	biological_process	1	176	115	18739	0.663290512890352	0.701625851672993	0.925839920948617	PLEKHG6
GO:0042803	protein homodimerization activity	molecular_function	6	176	715	18739	0.667200877275166	0.705288234272069	0.893467895740623	FLNA;DDIT3;TENM1;ZBTB38;IRAK3;AHR
GO:0003676	nucleic acid binding	molecular_function	1	176	117	18739	0.669624537059328	0.707375182101599	0.910013597513597	ZDBF2
GO:0008021	synaptic vesicle	cellular_component	1	176	118	18739	0.672746977263257	0.710197010202794	0.902301617873652	DMXL2
GO:0007030	Golgi organization	biological_process	1	176	119	18739	0.675840072800643	0.712984098249472	0.894719251336898	SURF4
GO:0005765	lysosomal membrane	cellular_component	3	176	371	18739	0.680335882392189	0.716766183992842	0.860956260720412	VAMP8;LRP1;ATP11A
GO:0007399	nervous system development	biological_process	3	176	371	18739	0.680335882392189	0.716766183992842	0.860956260720412	GPM6B;TENM1;NOTCH2
GO:0090575	RNA polymerase II transcription regulator complex	cellular_component	1	176	121	18739	0.681939324206902	0.717974913914156	0.879930503380917	DDIT3
GO:0015629	actin cytoskeleton	cellular_component	2	176	253	18739	0.689835423714884	0.725802778694671	0.841672655407833	FLNA;PEAK3
GO:1904813	ficolin-1-rich granule lumen	cellular_component	1	176	124	18739	0.69087488949617	0.726410872456227	0.858641862170088	MMP9
GO:0008285	negative regulation of cell population proliferation	biological_process	3	176	381	18739	0.69763447454239	0.733017116339956	0.838358983536149	NOTCH1;FABP6;TENM1
GO:0008017	microtubule binding	molecular_function	2	176	257	18739	0.698089363020072	0.733017116339956	0.82857269189954	CEP295NL;TRPV4
GO:0016363	nuclear matrix	cellular_component	1	176	128	18739	0.702401838860347	0.737053662910791	0.831809303977273	TENM1
GO:0005829	cytosol	cellular_component	48	176	5405	18739	0.704505054484559	0.738529761305238	0.945538642670927	VAMP8;PPL;MIS18A;FASN;PLSCR3;INTS5;NOTCH1;CEP295NL;AGO3;FLNA;PLEKHG6;RPS17;HOXB7;TGM2;SURF4;KRT10;NUDC;CDC42EP1;INPP5D;CLDN20;CBL;AK1;HELZ2;NEK6;RPL13;RPL35;RAB39A;PLEC;FABP6;RPL12;RPL38;TFEC;DDIT3;HSPB9;RPL32;PRKACA;ATM;SASH1;RPL36AL;MON2;CASP2;PTPRS;AHR;RPL28;KLHL11;RPS6KA1;RPL11;EPHB3
GO:0000278	mitotic cell cycle	biological_process	1	176	129	18739	0.705216157078636	0.738529761305238	0.825361169837914	TUBA3D
GO:0042734	presynaptic membrane	cellular_component	1	176	129	18739	0.705216157078636	0.738529761305238	0.825361169837914	PTPRS
GO:0003779	actin binding	molecular_function	2	176	263	18739	0.710130498686703	0.742858651243485	0.809669892844798	TRPV4;SPATA32
GO:0000209	protein polyubiquitination	biological_process	1	176	131	18739	0.710765647250755	0.742858651243485	0.812760235947259	SASH1
GO:0008283	cell population proliferation	biological_process	1	176	131	18739	0.710765647250755	0.742858651243485	0.812760235947259	NODAL
GO:0043231	intracellular membrane-bounded organelle	cellular_component	7	176	875	18739	0.719866742395169	0.751871434990044	0.851772727272727	CYP4F2;MYOF;FOSB;ADGRA2;HSPB9;ATM;ATP11A
GO:0007015	actin filament organization	biological_process	1	176	135	18739	0.721554891119991	0.753134879723386	0.788678451178451	TRPV4
GO:0007417	central nervous system development	biological_process	1	176	137	18739	0.726798476990431	0.757603180650953	0.777164897146649	ADGRA2
GO:0042127	regulation of cell population proliferation	biological_process	1	176	137	18739	0.726798476990431	0.757603180650953	0.777164897146649	CXCL10
GO:0072686	mitotic spindle	cellular_component	1	176	138	18739	0.729383331739903	0.759794417047391	0.771533267457181	NUDC
GO:0042995	cell projection	cellular_component	1	176	139	18739	0.73194386792687	0.76195743923075	0.765982668410726	EPPK1
GO:0006914	autophagy	biological_process	1	176	144	18739	0.744389659139323	0.773889909831767	0.739386047979798	RAB39A
GO:0031902	late endosome membrane	cellular_component	1	176	144	18739	0.744389659139323	0.773889909831767	0.739386047979798	VAMP8
GO:0004888	transmembrane signaling receptor activity	molecular_function	1	176	145	18739	0.746808987990707	0.775380835816209	0.734286833855799	NOTCH1
GO:0043547	positive regulation of GTPase activity	biological_process	1	176	145	18739	0.746808987990707	0.775380835816209	0.734286833855799	TGM2
GO:0005770	late endosome	cellular_component	1	176	146	18739	0.749205546994344	0.777356315734409	0.729257471980075	DDIT3
GO:0043005	neuron projection	cellular_component	2	176	285	18739	0.750904008276633	0.778605341915297	0.747169059011164	TENM1;OPRL1
GO:0006457	protein folding	biological_process	1	176	147	18739	0.751579549238683	0.778792765307234	0.724296536796537	NUDC
GO:0042742	defense response to bacterium	biological_process	1	176	148	18739	0.753931205829367	0.780346589677756	0.719402641277641	NOTCH2
GO:0030425	dendrite	cellular_component	3	176	417	18739	0.75407062445989	0.780346589677756	0.765982668410726	PLEC;RPL28;EPHB3
GO:0001650	fibrillar center	cellular_component	1	176	150	18739	0.758568316668217	0.784485236817197	0.709810606060606	GAR1
GO:0016192	vesicle-mediated transport	biological_process	1	176	153	18739	0.765361556176438	0.790471843452568	0.69589275103981	RAB39A
GO:0043197	dendritic spine	cellular_component	1	176	153	18739	0.765361556176438	0.790471843452568	0.69589275103981	PRKACA
GO:0006955	immune response	biological_process	2	176	297	18739	0.771007897399176	0.795781265905772	0.716980410162228	NOTCH1;TENM1
GO:0005814	centriole	cellular_component	1	176	156	18739	0.771964707749072	0.796246690692686	0.682510198135198	CEP295NL
GO:0005938	cell cortex	cellular_component	1	176	157	18739	0.774124434996349	0.79747455560611	0.678162999420961	KIAA1614
GO:0005654	nucleoplasm	cellular_component	33	176	3894	18739	0.774168437716731	0.79747455560611	0.902301617873652	FOSB;MIS18A;ANKRD61;INTS5;NOTCH1;AGO3;MYCL;TENT5C;H4C4;RPS17;HOXB7;NUDC;DUSP4;HELZ2;NEK6;ZBTB37;SGMS2;TOE1;EGR1;TFEC;KMT2D;HSPB9;PRKACA;SRCAP;H3C12;ATM;SASH1;NOTCH2;ZBTB38;AHR;RPS6KA1;RPL11;GAR1
GO:0007283	spermatogenesis	biological_process	3	176	440	18739	0.785513439702432	0.808631886260057	0.725942665289256	NOTCH1;SPATA32;HORMAD1
GO:0031982	vesicle	cellular_component	1	176	164	18739	0.788683557228132	0.811364652991556	0.649217017738359	VAMP8
GO:0005615	extracellular space	cellular_component	12	176	1542	18739	0.791082231882472	0.813300740028093	0.82857269189954	NENF;NODAL;KRT10;SOGA1;COL8A2;CXCL10;CD36;MMP24;A2M;TAC4;MMP9;DMXL2
GO:0004252	serine-type endopeptidase activity	molecular_function	1	176	169	18739	0.798507892538076	0.820399101080242	0.63000941366326	MMP9
GO:0006897	endocytosis	biological_process	1	176	173	18739	0.806039269936026	0.827596745518138	0.615442722017867	SURF4
GO:0006338	chromatin remodeling	biological_process	2	176	321	18739	0.807026694923611	0.828070415782115	0.663374398187482	TGM2;SRCAP
GO:0000977	RNA polymerase II transcription regulatory region sequence-specific DNA binding	molecular_function	2	176	322	18739	0.808412694931208	0.828412488165183	0.661314229249012	EGR1;ZNF891
GO:0003924	GTPase activity	molecular_function	2	176	322	18739	0.808412694931208	0.828412488165183	0.661314229249012	GNAT2;RAB39A
GO:0060090	molecular adaptor activity	molecular_function	1	176	177	18739	0.813290679152077	0.832868919313838	0.601534411915768	SASH1
GO:0008380	RNA splicing	biological_process	1	176	180	18739	0.818551747646448	0.837343710826851	0.591508838383838	RP9
GO:0005739	mitochondrion	cellular_component	10	176	1344	18739	0.818981899738732	0.837343710826851	0.792199337121212	NENF;PLSCR3;HRK;TGM2;P2RX7;PET117;PRKACA;GPD2;SLC25A36;CYP27A1
GO:0008284	positive regulation of cell population proliferation	biological_process	3	176	468	18739	0.819256235497681	0.837343710826851	0.682510198135198	NOTCH1;CXCL10;KMT2D
GO:0030496	midbody	cellular_component	1	176	181	18739	0.820272470337015	0.837398439156814	0.588240833751883	NUDC
GO:0016567	protein ubiquitination	biological_process	3	176	469	18739	0.820373820317539	0.837398439156814	0.681054952510176	HECTD4;CBL;SH3RF3
GO:0030424	axon	cellular_component	2	176	333	18739	0.823086002645883	0.839622403217512	0.639469014469014	PLEC;PTPRS
GO:0006397	mRNA processing	biological_process	1	176	185	18739	0.826994613124605	0.842517489358012	0.575522113022113	PRKACA
GO:0010468	regulation of gene expression	biological_process	1	176	185	18739	0.826994613124605	0.842517489358012	0.575522113022113	AHR
GO:0015630	microtubule cytoskeleton	cellular_component	1	176	186	18739	0.828635711976069	0.843643344534497	0.572427908113392	TUBA3D
GO:0061630	ubiquitin protein ligase activity	molecular_function	2	176	338	18739	0.829418135975015	0.843894082756738	0.63000941366326	CBL;SH3RF3
GO:0002250	adaptive immune response	biological_process	1	176	188	18739	0.831871616178853	0.845718741069831	0.566338249516441	CLEC6A
GO:0007155	cell adhesion	biological_process	3	176	480	18739	0.832286105411162	0.845718741069831	0.665447443181818	CLDN20;SIGLEC11;CD36
GO:0005125	cytokine activity	molecular_function	1	176	189	18739	0.833466710543174	0.846372001545133	0.563341750841751	NODAL
GO:0055085	transmembrane transport	biological_process	1	176	191	18739	0.836611896250918	0.849018133268179	0.55744288434079	SLC10A1
GO:0006511	ubiquitin-dependent protein catabolic process	biological_process	1	176	202	18739	0.852883651952872	0.864973497534679	0.527087083708371	CBL
GO:0005516	calmodulin binding	molecular_function	1	176	204	18739	0.855664064175254	0.866676471693597	0.521919563279857	TRPV4
GO:0005741	mitochondrial outer membrane	cellular_component	1	176	204	18739	0.855664064175254	0.866676471693597	0.521919563279857	PLEC
GO:0042802	identical protein binding	molecular_function	11	176	1530	18739	0.859692458445814	0.870196739288561	0.765482026143791	MIS18A;NOTCH1;CLDN20;P2RX7;TRPV4;DDIT3;C1QL3;ATM;CASP2;A2M;MMP9
GO:0043161	proteasome-mediated ubiquitin-dependent protein catabolic process	biological_process	1	176	211	18739	0.864990361477608	0.87499667671321	0.504604696251616	DDIT3
GO:0003729	mRNA binding	molecular_function	1	176	214	18739	0.868801558664081	0.878287510171653	0.497530798640612	RPL35
GO:0003674	molecular_function	molecular_function	4	176	658	18739	0.869948404402817	0.878882405988469	0.647243713733075	CRYBA1;SOGA1;SUMO4;GPM6B
GO:0007268	chemical synaptic transmission	biological_process	1	176	218	18739	0.873717240837664	0.882123756945788	0.488401793160968	RPS6KA1
GO:0005759	mitochondrial matrix	cellular_component	2	176	386	18739	0.880587871513259	0.888490583180686	0.551666274140367	PAM16;CYP27A1
GO:0007267	cell-cell signaling	biological_process	1	176	227	18739	0.884118123233941	0.890910323924599	0.469037845414497	CXCL10
GO:0051607	defense response to virus	biological_process	1	176	227	18739	0.884118123233941	0.890910323924599	0.469037845414497	VAMP8
GO:0008270	zinc ion binding	molecular_function	5	176	826	18739	0.892159575753187	0.898438369952345	0.644501155624037	ZDBF2;EGR1;MMP24;TRIM66;MMP9
GO:0006886	intracellular protein transport	biological_process	1	176	243	18739	0.900549121975607	0.906307108689006	0.43815469509914	PAM16
GO:0043565	sequence-specific DNA binding	molecular_function	1	176	245	18739	0.902432831536086	0.907622541110415	0.434577922077922	EGR1
GO:0005096	GTPase activator activity	molecular_function	1	176	273	18739	0.925365441382476	0.93009272333079	0.390005827505828	PLEKHG6
GO:0005764	lysosome	cellular_component	1	176	281	18739	0.930870944329552	0.935029270181694	0.378902458751213	RAB39A
GO:0043025	neuronal cell body	cellular_component	1	176	347	18739	0.963309658338139	0.966995792234841	0.30683455593398	P2RX7
GO:0005575	cellular_component	cellular_component	1	176	367	18739	0.969731593064374	0.972821878574458	0.290113326727768	INSL6
GO:0004984	olfactory receptor activity	molecular_function	1	176	388	18739	0.975274172671134	0.977609486328434	0.274411316776007	OR52K2
GO:0050911	detection of chemical stimulus involved in sensory perception of smell	biological_process	1	176	390	18739	0.975746189975839	0.977609486328434	0.273004079254079	OR52K2
GO:0045087	innate immune response	biological_process	1	176	478	18739	0.989635423199815	0.990894501346379	0.222743914035755	CLEC6A
GO:0008150	biological_process	biological_process	1	176	516	18739	0.992829342267443	0.993460511588655	0.206340292459479	INSL6
GO:0030154	cell differentiation	biological_process	1	176	587	18739	0.996404783114629	0.996404783114629	0.181382608022301	KIAA1522

## Sheet: KEGG enrichment
id	Term	Classification_level1	Classification_level2	ListHits	ListTotal	PopHits	PopTotal	p-value	q-value	Enrichment_score	geneID	hyperlink_only_excel
hsa00030	Pentose phosphate pathway	Metabolism	Carbohydrate metabolism	1	83	30	8190	0.263705755831822	0.866962659157888	3.28915662650602	H6PD	hsa00030
hsa00052	Galactose metabolism	Metabolism	Carbohydrate metabolism	1	83	32	8190	0.278609021681487	0.866962659157888	3.0835843373494	MGAM	hsa00052
hsa00061	Fatty acid biosynthesis	Metabolism	Lipid metabolism	1	83	19	8190	0.176134764210375	0.866962659157888	5.19340519974635	FASN	hsa00061
hsa00120	Primary bile acid biosynthesis	Metabolism	Lipid metabolism	1	83	17	8190	0.159141967196039	0.866962659157888	5.80439404677534	CYP27A1	hsa00120
hsa00230	Purine metabolism	Metabolism	Nucleotide metabolism	1	83	128	8190	0.731277849385925	0.866962659157888	0.770896084337349	AK1	hsa00230
hsa00310	Lysine degradation	Metabolism	Amino acid metabolism	1	83	63	8190	0.474903218926353	0.866962659157888	1.56626506024096	KMT2D	hsa00310
hsa00500	Starch and sucrose metabolism	Metabolism	Carbohydrate metabolism	1	83	35	8190	0.300406839622216	0.866962659157888	2.81927710843373	MGAM	hsa00500
hsa00510	N-Glycan biosynthesis	Metabolism	Glycan biosynthesis and metabolism	1	83	53	8190	0.418176800830693	0.866962659157888	1.86178676972039	ALG10	hsa00510
hsa00515	Mannose type O-glycan biosynthesis	Metabolism	Glycan biosynthesis and metabolism	1	83	23	8190	0.209109002136707	0.866962659157888	4.29020429544264	POMK	hsa00515
hsa00532	Glycosaminoglycan biosynthesis - chondroitin sulfate / dermatan sulfate	Metabolism	Glycan biosynthesis and metabolism	1	83	21	8190	0.192788210553778	0.866962659157888	4.69879518072289	CHST13	hsa00532
hsa00534	Glycosaminoglycan biosynthesis - heparan sulfate / heparin	Metabolism	Glycan biosynthesis and metabolism	1	83	24	8190	0.217146709106544	0.866962659157888	4.11144578313253	EXTL3	hsa00534
hsa00562	Inositol phosphate metabolism	Metabolism	Carbohydrate metabolism	1	83	73	8190	0.526159098769105	0.866962659157888	1.35170820267371	INPP5D	hsa00562
hsa00564	Glycerophospholipid metabolism	Metabolism	Lipid metabolism	1	83	99	8190	0.637426684983094	0.866962659157888	0.99671412924425	GPD2	hsa00564
hsa00590	Arachidonic acid metabolism	Metabolism	Lipid metabolism	1	83	61	8190	0.464013195588235	0.866962659157888	1.61761801303575	CYP4F2	hsa00590
hsa00600	Sphingolipid metabolism	Metabolism	Lipid metabolism	1	83	54	8190	0.42411158337107	0.866962659157888	1.82730923694779	SGMS2	hsa00600
hsa00730	Thiamine metabolism	Metabolism	Metabolism of cofactors and vitamins	1	83	15	8190	0.141802990517267	0.866962659157888	6.57831325301205	AK1	hsa00730
hsa01522	Endocrine resistance	Human Diseases	Drug resistance: antineoplastic	4	83	95	8190	0.0155463415162062	0.471572359324923	4.15472415979708	NOTCH1;PRKACA;NOTCH2;MMP9	hsa01522
hsa01524	Platinum drug resistance	Human Diseases	Drug resistance: antineoplastic	1	83	71	8190	0.516319782796859	0.866962659157888	1.38978449007297	ATM	hsa01524
hsa03008	Ribosome biogenesis in eukaryotes	Genetic Information Processing	Translation	1	83	79	8190	0.554505918107625	0.866962659157888	1.24904682019216	GAR1	hsa03008
hsa03010	Ribosome	Genetic Information Processing	Translation	9	83	134	8190	7.57693923905529e-06	0.00137900294150806	6.6274051429599	RPS17;RPL13;RPL35;RPL12;RPL38;RPL32;RPL36AL;RPL28;RPL11	hsa03010
hsa03013	Nucleocytoplasmic transport	Genetic Information Processing	Translation	1	83	108	8190	0.669575253954262	0.866962659157888	0.913654618473896	SUMO4	hsa03013
hsa03040	Spliceosome	Genetic Information Processing	Transcription	1	83	131	8190	0.739493359124243	0.866962659157888	0.753241975535731	RP9	hsa03040
hsa03082	ATP-dependent chromatin remodeling	Genetic Information Processing	Chromosome	1	83	117	8190	0.698904590748041	0.866962659157888	0.843373493975904	SRCAP	hsa03082
hsa03320	PPAR signaling pathway	Organismal Systems	Endocrine system	3	83	75	8190	0.0402323780754287	0.866962659157888	3.94698795180723	FABP6;CD36;CYP27A1	hsa03320
hsa03420	Nucleotide excision repair	Genetic Information Processing	Replication and repair	1	83	62	8190	0.469485812732555	0.866962659157888	1.59152739992227	BIVM-ERCC5	hsa03420
hsa03440	Homologous recombination	Genetic Information Processing	Replication and repair	1	83	41	8190	0.34206882619529	0.866962659157888	2.40669997061416	ATM	hsa03440
hsa04010	MAPK signaling pathway	Environmental Information Processing	Signal transduction	5	83	301	8190	0.189327264678407	0.866962659157888	1.63911459792659	FLNA;DUSP4;DDIT3;PRKACA;RPS6KA1	hsa04010
hsa04012	ErbB signaling pathway	Environmental Information Processing	Signal transduction	1	83	85	8190	0.581176148648214	0.866962659157888	1.16087880935507	CBL	hsa04012
hsa04014	Ras signaling pathway	Environmental Information Processing	Signal transduction	1	83	236	8190	0.912773399624162	0.922915326286653	0.418113130488054	PRKACA	hsa04014
hsa04020	Calcium signaling pathway	Environmental Information Processing	Signal transduction	2	83	252	8190	0.729941685555524	0.866962659157888	0.783132530120482	P2RX7;PRKACA	hsa04020
hsa04024	cAMP signaling pathway	Environmental Information Processing	Signal transduction	1	83	225	8190	0.902113364991147	0.91723258339882	0.43855421686747	PRKACA	hsa04024
hsa04060	Cytokine-cytokine receptor interaction	Environmental Information Processing	Signaling molecules and interaction	2	83	295	8190	0.806254354333302	0.87344221719441	0.668981008780886	NODAL;CXCL10	hsa04060
hsa04061	Viral protein interaction with cytokine and cytokine receptor	Environmental Information Processing	Signaling molecules and interaction	1	83	98	8190	0.633669213994655	0.866962659157888	1.00688468158348	CXCL10	hsa04061
hsa04062	Chemokine signaling pathway	Organismal Systems	Immune system	2	83	190	8190	0.577814918816331	0.866962659157888	1.03868103994927	CXCL10;PRKACA	hsa04062
hsa04064	NF-kappa B signaling pathway	Environmental Information Processing	Signal transduction	1	83	102	8190	0.648472133852852	0.866962659157888	0.967399007795889	ATM	hsa04064
hsa04068	FoxO signaling pathway	Environmental Information Processing	Signal transduction	1	83	131	8190	0.739493359124243	0.866962659157888	0.753241975535731	ATM	hsa04068
hsa04070	Phosphatidylinositol signaling system	Environmental Information Processing	Signal transduction	1	83	97	8190	0.629873277011079	0.866962659157888	1.01726493603279	INPP5D	hsa04070
hsa04071	Sphingolipid signaling pathway	Environmental Information Processing	Signal transduction	1	83	121	8190	0.711099637144669	0.866962659157888	0.815493378472568	SGMS2	hsa04071
hsa04080	Neuroactive ligand-receptor interaction	Environmental Information Processing	Signaling molecules and interaction	4	83	367	8190	0.514028830776832	0.866962659157888	1.07547355635074	RXFP4;P2RX7;OPRL1;TAC4	hsa04080
hsa04110	Cell cycle	Cellular Processes	Cell growth and death	1	83	157	8190	0.801051859494967	0.873002625317868	0.628501266211342	ATM	hsa04110
hsa04114	Oocyte meiosis	Cellular Processes	Cell growth and death	2	83	131	8190	0.384411410240939	0.866962659157888	1.50648395107146	PRKACA;RPS6KA1	hsa04114
hsa04115	p53 signaling pathway	Cellular Processes	Cell growth and death	1	83	74	8190	0.531004336517308	0.866962659157888	1.33344187561055	ATM	hsa04115
hsa04120	Ubiquitin mediated proteolysis	Genetic Information Processing	Folding, sorting and degradation	1	83	141	8190	0.765126813997372	0.870331750922011	0.699820558831069	CBL	hsa04120
hsa04130	SNARE interactions in vesicular transport	Genetic Information Processing	Folding, sorting and degradation	1	83	33	8190	0.285948498416034	0.866962659157888	2.99014238773275	VAMP8	hsa04130
hsa04140	Autophagy - animal	Cellular Processes	Transport and catabolism	2	83	165	8190	0.501263081572957	0.866962659157888	1.1960569550931	VAMP8;PRKACA	hsa04140
hsa04141	Protein processing in endoplasmic reticulum	Genetic Information Processing	Folding, sorting and degradation	1	83	169	8190	0.824379610575353	0.882571112498319	0.583873957367933	DDIT3	hsa04141
hsa04142	Lysosome	Cellular Processes	Transport and catabolism	1	83	132	8190	0.742176328623273	0.866962659157888	0.747535596933187	DMXL2	hsa04142
hsa04144	Endocytosis	Cellular Processes	Transport and catabolism	1	83	250	8190	0.924696172245619	0.92980499087681	0.394698795180723	CBL	hsa04144
hsa04145	Phagosome	Cellular Processes	Transport and catabolism	2	83	148	8190	0.444487916312541	0.866962659157888	1.33344187561055	TUBA3D;CD36	hsa04145
hsa04150	mTOR signaling pathway	Environmental Information Processing	Signal transduction	1	83	156	8190	0.798975052091884	0.873002625317868	0.632530120481928	RPS6KA1	hsa04150
hsa04152	AMPK signaling pathway	Environmental Information Processing	Signal transduction	2	83	121	8190	0.347831032642843	0.866962659157888	1.63098675694514	FASN;CD36	hsa04152
hsa04210	Apoptosis	Cellular Processes	Cell growth and death	5	83	135	8190	0.0117558096834819	0.471572359324923	3.65461847389558	HRK;TUBA3D;DDIT3;ATM;CASP2	hsa04210
hsa04211	Longevity regulating pathway	Organismal Systems	Aging	1	83	89	8190	0.598073508043448	0.866962659157888	1.10870448084473	PRKACA	hsa04211
hsa04213	Longevity regulating pathway - multiple species	Organismal Systems	Aging	1	83	61	8190	0.464013195588235	0.866962659157888	1.61761801303575	PRKACA	hsa04213
hsa04218	Cellular senescence	Cellular Processes	Cell growth and death	2	83	156	8190	0.471652237012119	0.866962659157888	1.26506024096386	TRPV4;ATM	hsa04218
hsa04261	Adrenergic signaling in cardiomyocytes	Organismal Systems	Circulatory system	1	83	154	8190	0.794756971858094	0.873002625317868	0.640744797371303	PRKACA	hsa04261
hsa04270	Vascular smooth muscle contraction	Organismal Systems	Circulatory system	1	83	134	8190	0.74746063462056	0.866962659157888	0.736378349217767	PRKACA	hsa04270
hsa04310	Wnt signaling pathway	Environmental Information Processing	Signal transduction	1	83	174	8190	0.833282126008967	0.886885069787322	0.567095970087246	PRKACA	hsa04310
hsa04330	Notch signaling pathway	Environmental Information Processing	Signal transduction	2	83	62	8190	0.13018354978472	0.866962659157888	3.18305479984454	NOTCH1;NOTCH2	hsa04330
hsa04340	Hedgehog signaling pathway	Environmental Information Processing	Signal transduction	1	83	56	8190	0.435802300010213	0.866962659157888	1.76204819277108	PRKACA	hsa04340
hsa04350	TGF-beta signaling pathway	Environmental Information Processing	Signal transduction	1	83	108	8190	0.669575253954262	0.866962659157888	0.913654618473896	NODAL	hsa04350
hsa04360	Axon guidance	Organismal Systems	Development and regeneration	2	83	182	8190	0.554259771132656	0.866962659157888	1.08433734939759	PLXNB2;EPHB3	hsa04360
hsa04371	Apelin signaling pathway	Environmental Information Processing	Signal transduction	2	83	139	8190	0.413052311794628	0.866962659157888	1.41977983877958	EGR1;PRKACA	hsa04371
hsa04380	Osteoclast differentiation	Organismal Systems	Development and regeneration	1	83	132	8190	0.742176328623273	0.866962659157888	0.747535596933187	FOSB	hsa04380
hsa04392	Hippo signaling pathway - multiple species	Environmental Information Processing	Signal transduction	1	83	29	8190	0.25614046463772	0.866962659157888	3.40257582052347	DCHS1	hsa04392
hsa04510	Focal adhesion	Cellular Processes	Cellular community - eukaryotes	1	83	203	8190	0.876784852812757	0.911856246925267	0.486082260074782	FLNA	hsa04510
hsa04512	ECM-receptor interaction	Environmental Information Processing	Signaling molecules and interaction	1	83	89	8190	0.598073508043448	0.866962659157888	1.10870448084473	CD36	hsa04512
hsa04514	Cell adhesion molecules	Environmental Information Processing	Signaling molecules and interaction	2	83	156	8190	0.471652237012119	0.866962659157888	1.26506024096386	CLDN20;PTPRS	hsa04514
hsa04530	Tight junction	Cellular Processes	Cellular community - eukaryotes	3	83	170	8190	0.247621209366481	0.866962659157888	1.7413182140326	CLDN20;TUBA3D;PRKACA	hsa04530
hsa04540	Gap junction	Cellular Processes	Cellular community - eukaryotes	2	83	88	8190	0.224080917214738	0.866962659157888	2.24260679079956	TUBA3D;PRKACA	hsa04540
hsa04550	Signaling pathways regulating pluripotency of stem cells	Cellular Processes	Cellular community - eukaryotes	1	83	143	8190	0.769946086239025	0.870373836618029	0.690032858707557	NODAL	hsa04550
hsa04610	Complement and coagulation cascades	Organismal Systems	Immune system	1	83	86	8190	0.585465152924858	0.866962659157888	1.14738021854861	A2M	hsa04610
hsa04611	Platelet activation	Organismal Systems	Immune system	2	83	124	8190	0.358885202238912	0.866962659157888	1.59152739992227	VAMP8;PRKACA	hsa04611
hsa04613	Neutrophil extracellular trap formation	Organismal Systems	Immune system	2	83	190	8190	0.577814918816331	0.866962659157888	1.03868103994927	H4C4;H3C12	hsa04613
hsa04620	Toll-like receptor signaling pathway	Organismal Systems	Immune system	1	83	102	8190	0.648472133852852	0.866962659157888	0.967399007795889	CXCL10	hsa04620
hsa04621	NOD-like receptor signaling pathway	Organismal Systems	Immune system	1	83	185	8190	0.851328349517675	0.900824183791959	0.53337675024422	P2RX7	hsa04621
hsa04622	RIG-I-like receptor signaling pathway	Organismal Systems	Immune system	1	83	71	8190	0.516319782796859	0.866962659157888	1.38978449007297	CXCL10	hsa04622
hsa04623	Cytosolic DNA-sensing pathway	Organismal Systems	Immune system	1	83	74	8190	0.531004336517308	0.866962659157888	1.33344187561055	CXCL10	hsa04623
hsa04625	C-type lectin receptor signaling pathway	Organismal Systems	Immune system	1	83	104	8190	0.655650395569329	0.866962659157888	0.948795180722892	CLEC6A	hsa04625
hsa04640	Hematopoietic cell lineage	Organismal Systems	Immune system	1	83	96	8190	0.626038485098948	0.866962659157888	1.02786144578313	CD36	hsa04640
hsa04657	IL-17 signaling pathway	Organismal Systems	Immune system	3	83	94	8190	0.0697937702709542	0.866962659157888	3.14919251473981	FOSB;CXCL10;MMP9	hsa04657
hsa04658	Th1 and Th2 cell differentiation	Organismal Systems	Immune system	2	83	90	8190	0.231571718624482	0.866962659157888	2.19277108433735	NOTCH1;NOTCH2	hsa04658
hsa04659	Th17 cell differentiation	Organismal Systems	Immune system	1	83	106	8190	0.662683806259002	0.866962659157888	0.930893384860195	AHR	hsa04659
hsa04662	B cell receptor signaling pathway	Organismal Systems	Immune system	1	83	81	8190	0.563577321649315	0.866962659157888	1.21820615796519	INPP5D	hsa04662
hsa04664	Fc epsilon RI signaling pathway	Organismal Systems	Immune system	1	83	67	8190	0.496031658755545	0.866962659157888	1.47275669843553	INPP5D	hsa04664
hsa04666	Fc gamma R-mediated phagocytosis	Organismal Systems	Immune system	1	83	96	8190	0.626038485098948	0.866962659157888	1.02786144578313	INPP5D	hsa04666
hsa04668	TNF signaling pathway	Environmental Information Processing	Signal transduction	2	83	114	8190	0.321818574626474	0.866962659157888	1.73113506658212	CXCL10;MMP9	hsa04668
hsa04670	Leukocyte transendothelial migration	Organismal Systems	Immune system	2	83	115	8190	0.325551090328052	0.866962659157888	1.71608171817706	CLDN20;MMP9	hsa04670
hsa04713	Circadian entrainment	Organismal Systems	Environmental adaptation	1	83	97	8190	0.629873277011079	0.866962659157888	1.01726493603279	PRKACA	hsa04713
hsa04714	Thermogenesis	Organismal Systems	Environmental adaptation	2	83	232	8190	0.686641132630252	0.866962659157888	0.850643955130868	PRKACA;RPS6KA1	hsa04714
hsa04720	Long-term potentiation	Organismal Systems	Nervous system	2	83	67	8190	0.147496906155071	0.866962659157888	2.94551339687107	PRKACA;RPS6KA1	hsa04720
hsa04721	Synaptic vesicle cycle	Organismal Systems	Nervous system	1	83	78	8190	0.549900611245367	0.866962659157888	1.26506024096386	SLC6A12	hsa04721
hsa04722	Neurotrophin signaling pathway	Organismal Systems	Nervous system	2	83	119	8190	0.340428111757177	0.866962659157888	1.65839829907867	IRAK3;RPS6KA1	hsa04722
hsa04723	Retrograde endocannabinoid signaling	Organismal Systems	Nervous system	1	83	148	8190	0.781571024197186	0.873002625317868	0.666720937805275	PRKACA	hsa04723
hsa04724	Glutamatergic synapse	Organismal Systems	Nervous system	1	83	115	8190	0.692617736628585	0.866962659157888	0.858040859088528	PRKACA	hsa04724
hsa04725	Cholinergic synapse	Organismal Systems	Nervous system	1	83	113	8190	0.686201227501033	0.866962659157888	0.873227422966201	PRKACA	hsa04725
hsa04726	Serotonergic synapse	Organismal Systems	Nervous system	1	83	112	8190	0.682943529174902	0.866962659157888	0.881024096385542	PRKACA	hsa04726
hsa04727	GABAergic synapse	Organismal Systems	Nervous system	2	83	89	8190	0.227823976171264	0.866962659157888	2.21740896168945	SLC6A12;PRKACA	hsa04727
hsa04728	Dopaminergic synapse	Organismal Systems	Nervous system	1	83	132	8190	0.742176328623273	0.866962659157888	0.747535596933187	PRKACA	hsa04728
hsa04740	Olfactory transduction	Organismal Systems	Sensory system	2	83	423	8190	0.933272704540284	0.933272704540284	0.466547039220713	OR52K2;PRKACA	hsa04740
hsa04742	Taste transduction	Organismal Systems	Sensory system	4	83	85	8190	0.0106665802638861	0.471572359324923	4.64351523742027	TAS1R1;TAS2R4;TAS2R5;PRKACA	hsa04742
hsa04744	Phototransduction	Organismal Systems	Sensory system	1	83	29	8190	0.25614046463772	0.866962659157888	3.40257582052347	GNAT2	hsa04744
hsa04750	Inflammatory mediator regulation of TRP channels	Organismal Systems	Sensory system	2	83	98	8190	0.261667389604209	0.866962659157888	2.01376936316695	TRPV4;PRKACA	hsa04750
hsa04814	Motor proteins	Cellular Processes	Cell motility	2	83	193	8190	0.586415152499565	0.866962659157888	1.02253573881016	TUBA3D;DNAH1	hsa04814
hsa04910	Insulin signaling pathway	Organismal Systems	Endocrine system	3	83	137	8190	0.16167704928287	0.866962659157888	2.16075982763169	FASN;CBL;PRKACA	hsa04910
hsa04911	Insulin secretion	Organismal Systems	Endocrine system	1	83	86	8190	0.585465152924858	0.866962659157888	1.14738021854861	PRKACA	hsa04911
hsa04912	GnRH signaling pathway	Organismal Systems	Endocrine system	2	83	93	8190	0.242838365699811	0.866962659157888	2.12203653322969	EGR1;PRKACA	hsa04912
hsa04913	Ovarian steroidogenesis	Organismal Systems	Endocrine system	1	83	51	8190	0.40612537980873	0.866962659157888	1.93479801559178	PRKACA	hsa04913
hsa04914	Progesterone-mediated oocyte maturation	Organismal Systems	Endocrine system	2	83	102	8190	0.276746563680262	0.866962659157888	1.93479801559178	PRKACA;RPS6KA1	hsa04914
hsa04915	Estrogen signaling pathway	Organismal Systems	Endocrine system	3	83	136	8190	0.159231636928053	0.866962659157888	2.17664776754075	KRT10;PRKACA;MMP9	hsa04915
hsa04916	Melanogenesis	Organismal Systems	Endocrine system	1	83	101	8190	0.644827765517827	0.866962659157888	0.976977215793869	PRKACA	hsa04916
hsa04918	Thyroid hormone synthesis	Organismal Systems	Endocrine system	1	83	75	8190	0.535800620409504	0.866962659157888	1.31566265060241	PRKACA	hsa04918
hsa04919	Thyroid hormone signaling pathway	Organismal Systems	Endocrine system	3	83	121	8190	0.124085222158493	0.866962659157888	2.4464801354177	NOTCH1;PRKACA;NOTCH2	hsa04919
hsa04920	Adipocytokine signaling pathway	Organismal Systems	Endocrine system	1	83	69	8190	0.506278665258114	0.866962659157888	1.43006809848088	CD36	hsa04920
hsa04921	Oxytocin signaling pathway	Organismal Systems	Endocrine system	1	83	154	8190	0.794756971858094	0.873002625317868	0.640744797371303	PRKACA	hsa04921
hsa04922	Glucagon signaling pathway	Organismal Systems	Endocrine system	1	83	107	8190	0.666147097214038	0.866962659157888	0.922193446683932	PRKACA	hsa04922
hsa04923	Regulation of lipolysis in adipocytes	Organismal Systems	Endocrine system	1	83	58	8190	0.447258493317694	0.866962659157888	1.70128791026174	PRKACA	hsa04923
hsa04924	Renin secretion	Organismal Systems	Endocrine system	1	83	69	8190	0.506278665258114	0.866962659157888	1.43006809848088	PRKACA	hsa04924
hsa04925	Aldosterone synthesis and secretion	Organismal Systems	Endocrine system	1	83	98	8190	0.633669213994655	0.866962659157888	1.00688468158348	PRKACA	hsa04925
hsa04926	Relaxin signaling pathway	Organismal Systems	Endocrine system	3	83	129	8190	0.142455836587922	0.866962659157888	2.29476043709723	RXFP4;PRKACA;MMP9	hsa04926
hsa04927	Cortisol synthesis and secretion	Organismal Systems	Endocrine system	1	83	65	8190	0.485574594145978	0.866962659157888	1.51807228915663	PRKACA	hsa04927
hsa04928	Parathyroid hormone synthesis, secretion and action	Organismal Systems	Endocrine system	3	83	106	8190	0.092313021235344	0.866962659157888	2.79268015458059	EGR1;PRKACA;MMP24	hsa04928
hsa04931	Insulin resistance	Human Diseases	Endocrine and metabolic disease	2	83	108	8190	0.299334326010012	0.866962659157888	1.82730923694779	CD36;RPS6KA1	hsa04931
hsa04932	Non-alcoholic fatty liver disease	Human Diseases	Endocrine and metabolic disease	1	83	155	8190	0.796876828918295	0.873002625317868	0.636610959968908	DDIT3	hsa04932
hsa04933	AGE-RAGE signaling pathway in diabetic complications	Human Diseases	Endocrine and metabolic disease	1	83	100	8190	0.641146075064221	0.866962659157888	0.986746987951807	EGR1	hsa04933
hsa04934	Cushing syndrome	Human Diseases	Endocrine and metabolic disease	3	83	155	8190	0.207469149396328	0.866962659157888	1.90983287990672	KMT2D;PRKACA;AHR	hsa04934
hsa04935	Growth hormone synthesis, secretion and action	Organismal Systems	Endocrine system	1	83	120	8190	0.708097417272753	0.866962659157888	0.822289156626506	PRKACA	hsa04935
hsa04936	Alcoholic liver disease	Human Diseases	Endocrine and metabolic disease	1	83	141	8190	0.765126813997372	0.870331750922011	0.699820558831069	FASN	hsa04936
hsa04961	Endocrine and other factor-regulated calcium reabsorption	Organismal Systems	Excretory system	1	83	53	8190	0.418176800830693	0.866962659157888	1.86178676972039	PRKACA	hsa04961
hsa04962	Vasopressin-regulated water reabsorption	Organismal Systems	Excretory system	1	83	44	8190	0.361970853736645	0.866962659157888	2.24260679079956	PRKACA	hsa04962
hsa04970	Salivary secretion	Organismal Systems	Digestive system	1	83	92	8190	0.610302852767069	0.866962659157888	1.07255107386066	PRKACA	hsa04970
hsa04971	Gastric acid secretion	Organismal Systems	Digestive system	1	83	76	8190	0.540548439079376	0.866962659157888	1.29835129993659	PRKACA	hsa04971
hsa04973	Carbohydrate digestion and absorption	Organismal Systems	Digestive system	1	83	47	8190	0.381277892727898	0.866962659157888	2.09946167649321	MGAM	hsa04973
hsa04974	Protein digestion and absorption	Organismal Systems	Digestive system	1	83	103	8190	0.652079553844224	0.866962659157888	0.95800678441923	COL8A2	hsa04974
hsa04975	Fat digestion and absorption	Organismal Systems	Digestive system	1	83	42	8190	0.348770051796688	0.866962659157888	2.34939759036145	CD36	hsa04975
hsa04976	Bile secretion	Organismal Systems	Digestive system	2	83	89	8190	0.227823976171264	0.866962659157888	2.21740896168945	SLC10A1;PRKACA	hsa04976
hsa04979	Cholesterol metabolism	Organismal Systems	Digestive system	3	83	51	8190	0.0147372584219118	0.471572359324923	5.80439404677534	LRP1;CD36;CYP27A1	hsa04979
hsa05010	Alzheimer disease	Human Diseases	Neurodegenerative disease	3	83	383	8190	0.752451536534221	0.866962659157888	0.772908867847369	TUBA3D;LRP1;DDIT3	hsa05010
hsa05012	Parkinson disease	Human Diseases	Neurodegenerative disease	3	83	266	8190	0.508988757483124	0.866962659157888	1.11287254280279	TUBA3D;DDIT3;PRKACA	hsa05012
hsa05014	Amyotrophic lateral sclerosis	Human Diseases	Neurodegenerative disease	3	83	363	8190	0.718890581860751	0.866962659157888	0.815493378472568	TUBA3D;DNAH1;DDIT3	hsa05014
hsa05016	Huntington disease	Human Diseases	Neurodegenerative disease	3	83	306	8190	0.604809454006532	0.866962659157888	0.967399007795889	TGM2;TUBA3D;DNAH1	hsa05016
hsa05020	Prion disease	Human Diseases	Neurodegenerative disease	5	83	271	8190	0.139830250696264	0.866962659157888	1.82056639843507	NOTCH1;TUBA3D;EGR1;DDIT3;PRKACA	hsa05020
hsa05022	Pathways of neurodegeneration - multiple diseases	Human Diseases	Neurodegenerative disease	3	83	475	8190	0.867870337800271	0.911599206284511	0.623208623969562	TUBA3D;DNAH1;DDIT3	hsa05022
hsa05030	Cocaine addiction	Human Diseases	Substance dependence	2	83	49	8190	0.0879204744753525	0.866962659157888	4.02753872633391	FOSB;PRKACA	hsa05030
hsa05031	Amphetamine addiction	Human Diseases	Substance dependence	2	83	69	8190	0.154550579169448	0.866962659157888	2.86013619696176	FOSB;PRKACA	hsa05031
hsa05032	Morphine addiction	Human Diseases	Substance dependence	1	83	91	8190	0.606267814940181	0.866962659157888	1.08433734939759	PRKACA	hsa05032
hsa05034	Alcoholism	Human Diseases	Substance dependence	4	83	188	8190	0.123020484147467	0.866962659157888	2.09946167649321	FOSB;H4C4;PRKACA;H3C12	hsa05034
hsa05100	Bacterial invasion of epithelial cells	Human Diseases	Infectious disease: bacterial	1	83	77	8190	0.545248276342922	0.866962659157888	1.28148959474261	CBL	hsa05100
hsa05110	Vibrio cholerae infection	Human Diseases	Infectious disease: bacterial	1	83	50	8190	0.400007520372727	0.866962659157888	1.97349397590361	PRKACA	hsa05110
hsa05130	Pathogenic Escherichia coli infection	Human Diseases	Infectious disease: bacterial	2	83	197	8190	0.597683497794992	0.866962659157888	1.00177359182925	CLDN20;TUBA3D	hsa05130
hsa05131	Shigellosis	Human Diseases	Infectious disease: bacterial	2	83	246	8190	0.717503781211612	0.866962659157888	0.802233323538055	H3C12;ATM	hsa05131
hsa05132	Salmonella infection	Human Diseases	Infectious disease: bacterial	2	83	249	8190	0.723780831904441	0.866962659157888	0.792567861808681	FLNA;TUBA3D	hsa05132
hsa05135	Yersinia infection	Human Diseases	Infectious disease: bacterial	1	83	136	8190	0.752637912895309	0.866962659157888	0.725549255846917	RPS6KA1	hsa05135
hsa05144	Malaria	Human Diseases	Infectious disease: parasitic	2	83	50	8190	0.091001713664713	0.866962659157888	3.94698795180723	LRP1;CD36	hsa05144
hsa05146	Amoebiasis	Human Diseases	Infectious disease: parasitic	1	83	101	8190	0.644827765517827	0.866962659157888	0.976977215793869	PRKACA	hsa05146
hsa05150	Staphylococcus aureus infection	Human Diseases	Infectious disease: bacterial	1	83	91	8190	0.606267814940181	0.866962659157888	1.08433734939759	KRT10	hsa05150
hsa05160	Hepatitis C	Human Diseases	Infectious disease: viral	2	83	158	8190	0.478321469986554	0.866962659157888	1.24904682019216	CLDN20;CXCL10	hsa05160
hsa05161	Hepatitis B	Human Diseases	Infectious disease: viral	2	83	161	8190	0.488230758608496	0.866962659157888	1.22577265584075	SLC10A1;MMP9	hsa05161
hsa05163	Human cytomegalovirus infection	Human Diseases	Infectious disease: viral	1	83	223	8190	0.900041351322478	0.91723258339882	0.442487438543411	PRKACA	hsa05163
hsa05164	Influenza A	Human Diseases	Infectious disease: viral	1	83	169	8190	0.824379610575353	0.882571112498319	0.583873957367933	CXCL10	hsa05164
hsa05165	Human papillomavirus infection	Human Diseases	Infectious disease: viral	4	83	331	8190	0.433613300126874	0.866962659157888	1.19244348997197	NOTCH1;PRKACA;ATM;NOTCH2	hsa05165
hsa05166	Human T-cell leukemia virus 1 infection	Human Diseases	Infectious disease: viral	3	83	220	8190	0.386303278225758	0.866962659157888	1.34556407447974	EGR1;PRKACA;ATM	hsa05166
hsa05168	Herpes simplex virus 1 infection	Human Diseases	Infectious disease: viral	5	83	510	8190	0.59592421229521	0.866962659157888	0.967399007795889	ZNF66;ZNF891;ZNF460;ZNF621;ZNF587	hsa05168
hsa05169	Epstein-Barr virus infection	Human Diseases	Infectious disease: viral	1	83	199	8190	0.871528911502774	0.911599206284511	0.495852757764727	CXCL10	hsa05169
hsa05170	Human immunodeficiency virus 1 infection	Human Diseases	Infectious disease: viral	1	83	211	8190	0.886667601653359	0.916894906255178	0.467652600925027	ATM	hsa05170
hsa05171	Coronavirus disease - COVID-19	Human Diseases	Infectious disease: viral	10	83	231	8190	0.000104941702370161	0.00954969491568462	4.27163198247536	RPS17;RPL13;RPL35;RPL12;CXCL10;RPL38;RPL32;RPL36AL;RPL28;RPL11	hsa05171
hsa05200	Pathways in cancer	Human Diseases	Cancer: overview	5	83	528	8190	0.627199143268023	0.866962659157888	0.934419496166484	NOTCH1;CBL;PRKACA;NOTCH2;MMP9	hsa05200
hsa05202	Transcriptional misregulation in cancer	Human Diseases	Cancer: overview	4	83	192	8190	0.130050042662745	0.866962659157888	2.05572289156627	DDIT3;H3C12;ATM;MMP9	hsa05202
hsa05203	Viral carcinogenesis	Human Diseases	Cancer: overview	2	83	203	8190	0.614159676980011	0.866962659157888	0.972164520149564	H4C4;PRKACA	hsa05203
hsa05205	Proteoglycans in cancer	Human Diseases	Cancer: overview	4	83	202	8190	0.148335894807064	0.866962659157888	1.95395443158774	FLNA;CBL;PRKACA;MMP9	hsa05205
hsa05206	MicroRNAs in cancer	Human Diseases	Cancer: overview	4	83	161	8190	0.080305537165564	0.866962659157888	2.45154531168151	NOTCH1;ATM;NOTCH2;MMP9	hsa05206
hsa05207	Chemical carcinogenesis - receptor activation	Human Diseases	Cancer: overview	4	83	195	8190	0.135431221206591	0.866962659157888	2.02409638554217	PRKACA;NOTCH2;AHR;RPS6KA1	hsa05207
hsa05208	Chemical carcinogenesis - reactive oxygen species	Human Diseases	Cancer: overview	1	83	221	8190	0.897926017798534	0.91723258339882	0.446491849751949	AHR	hsa05208
hsa05215	Prostate cancer	Human Diseases	Cancer: specific types	1	83	97	8190	0.629873277011079	0.866962659157888	1.01726493603279	MMP9	hsa05215
hsa05219	Bladder cancer	Human Diseases	Cancer: specific types	1	83	41	8190	0.34206882619529	0.866962659157888	2.40669997061416	MMP9	hsa05219
hsa05220	Chronic myeloid leukemia	Human Diseases	Cancer: specific types	1	83	76	8190	0.540548439079376	0.866962659157888	1.29835129993659	CBL	hsa05220
hsa05224	Breast cancer	Human Diseases	Cancer: specific types	2	83	147	8190	0.441039347968857	0.866962659157888	1.34251290877797	NOTCH1;NOTCH2	hsa05224
hsa05322	Systemic lupus erythematosus	Human Diseases	Immune disease	2	83	134	8190	0.395223009620543	0.866962659157888	1.47275669843553	H4C4;H3C12	hsa05322
hsa05414	Dilated cardiomyopathy	Human Diseases	Cardiovascular disease	1	83	95	8190	0.622164445441336	0.866962659157888	1.03868103994927	PRKACA	hsa05414
hsa05415	Diabetic cardiomyopathy	Human Diseases	Cardiovascular disease	2	83	203	8190	0.614159676980011	0.866962659157888	0.972164520149564	CD36;MMP9	hsa05415
hsa05417	Lipid and atherosclerosis	Human Diseases	Cardiovascular disease	3	83	214	8190	0.369679779865478	0.866962659157888	1.3832901700259	DDIT3;CD36;MMP9	hsa05417
hsa05418	Fluid shear stress and atherosclerosis	Human Diseases	Cardiovascular disease	3	83	136	8190	0.159231636928053	0.866962659157888	2.17664776754075	SUMO4;TRPV4;MMP9	hsa05418
