# Supplementary material for: An Integrated Multi-Omics Analysis Identifies Oxeiptosis-Related Biomarkers in Diabetic Retinopathy
Source: Biomedicines. 2025 Nov 15;13(11):2789. doi: 10.3390/biomedicines13112789 (PMC12650381; doi:10.3390/biomedicines13112789)
Supplement: Supplementary file 1 [file biomedicines-13-02789-s001.zip › Table S5.xlsx]

## Sheet: Sheet1
outcome	exposure	method	Q	Q_df	Q_pval
DR	CASP2	MR Egger	0.000953548415538902	3	0.999992170956661
DR	CASP2	Inverse variance weighted	0.00837585145667791	4	0.999991255084261
DR	CYP27A1	MR Egger	0.315933009828741	24	1
DR	CYP27A1	Inverse variance weighted	0.330744600533047	25	1
DR	FBN2	MR Egger	9.27215035478365	47	0.999999999572453
DR	FBN2	Inverse variance weighted	12.7660677068907	48	0.999999923790864
DR	GPD2	MR Egger	14.655270068549	16	0.550016963731305
DR	GPD2	Inverse variance weighted	14.9823572525364	17	0.59675249184477
DR	PLEC	MR Egger	25.8880735483829	23	0.306178478448312
DR	PLEC	Inverse variance weighted	25.9286424217567	24	0.356795625297099
