# Supplementary material for: An Integrated Multi-Omics Analysis Identifies Oxeiptosis-Related Biomarkers in Diabetic Retinopathy
Source: Biomedicines. 2025 Nov 15;13(11):2789. doi: 10.3390/biomedicines13112789 (PMC12650381; doi:10.3390/biomedicines13112789)
Supplement: Supplementary file 1 [file biomedicines-13-02789-s001.zip › Table S6.xlsx]

## Sheet: Sheet1
exposure	SNP	effect_allele.exposure	other_allele.exposure	effect_allele.outcome	other_allele.outcome	beta.exposure	beta.outcome	eaf.exposure	eaf.outcome	remove	palindromic	ambiguous	id.outcome	pos.outcome	pval.outcome	se.outcome	outcome	mr_keep.outcome	pval_origin.outcome	data_source.outcome	chr.exposure	pos.exposure	se.exposure	pval.exposure	samplesize.exposure	exposure	mr_keep.exposure	pval_origin.exposure	id.exposure	data_source.exposure	action	SNP_index	mr_keep	samplesize.outcome	R2	f	meanf
CASP2	rs3212147	T	G	T	G	0.777885	0.0481922	0.0134409	0.974515	FALSE	FALSE	FALSE	0TJwgO	143301509	0.29729	0.0462381	outcome	TRUE	reported	textfile	7	143301509	0.0888641	3.39213e-17	15	exposure	TRUE	reported	ozauEp	textfile	2	1	TRUE	NA	0.836291622322791	66.4094974518203	51.1003799950525
CASP2	rs73170656	T	G	T	G	0.607803	0.0402404	0.0143369	0.977499	FALSE	FALSE	FALSE	0TJwgO	142977965	0.411777	0.0490276	outcome	TRUE	reported	textfile	7	142977965	0.0889069	2.43382e-11	16	exposure	TRUE	reported	ozauEp	textfile	2	1	TRUE	NA	0.744964421281408	40.8943016905406	51.1003799950525
CASP2	rs73170660	C	T	C	T	0.607803	0.0420685	0.0143369	0.974192	FALSE	FALSE	FALSE	0TJwgO	143040819	0.358422	0.0458075	outcome	TRUE	reported	textfile	7	143040819	0.0889069	2.43382e-11	16	exposure	TRUE	reported	ozauEp	textfile	2	1	TRUE	NA	0.744964421281408	40.8943016905406	51.1003799950525
CASP2	rs73170672	G	A	G	A	0.607803	0.0404095	0.0143369	0.974208	FALSE	FALSE	FALSE	0TJwgO	143100513	0.377815	0.0458194	outcome	TRUE	reported	textfile	7	143100513	0.0889069	2.43382e-11	16	exposure	TRUE	reported	ozauEp	textfile	2	1	TRUE	NA	0.744964421281408	40.8943016905406	51.1003799950525
CASP2	rs73170687	A	G	A	G	0.777885	0.0483882	0.0134409	0.974511	FALSE	FALSE	FALSE	0TJwgO	143251680	0.295258	0.0462312	outcome	TRUE	reported	textfile	7	143251680	0.0888641	3.39213e-17	15	exposure	TRUE	reported	ozauEp	textfile	2	1	TRUE	NA	0.836291622322791	66.4094974518203	51.1003799950525
CYP27A1	rs10187066	A	G	A	G	-0.37739	0.0154058	0.430108	0.427927	FALSE	FALSE	FALSE	hTOGdr	218650036	0.290393	0.0145715	outcome	TRUE	reported	textfile	2	218650036	0.0346332	6.76123e-25	381	exposure	TRUE	reported	urGygT	textfile	2	1	TRUE	NA	0.237602923997621	118.116282223015	121.586998186486
CYP27A1	rs13382651	A	G	A	G	0.386824	-0.0167454	0.478495	0.489782	FALSE	FALSE	FALSE	hTOGdr	218763468	0.245779	0.0144274	outcome	TRUE	reported	textfile	2	218763468	0.0331097	5.62407e-28	405	exposure	TRUE	reported	urGygT	textfile	2	1	TRUE	NA	0.252070477682532	135.820821982397	121.586998186486
CYP27A1	rs1344642	G	A	G	A	0.387502	-0.01449	0.446237	0.561802	FALSE	FALSE	FALSE	hTOGdr	218690539	0.318382	0.0145221	outcome	TRUE	reported	textfile	2	218690539	0.0336077	2.28376e-27	388	exposure	TRUE	reported	urGygT	textfile	2	1	TRUE	NA	0.255198943242814	132.259200222698	121.586998186486
CYP27A1	rs2305833	G	C	G	C	-0.373351	0.015353	0.4319	0.429467	FALSE	TRUE	TRUE	hTOGdr	218440681	0.291973	0.0145692	outcome	TRUE	reported	textfile	2	218440681	0.0345685	1.58176e-24	381	exposure	TRUE	reported	urGygT	textfile	2	1	FALSE	NA	0.234397070137258	116.034678182263	121.586998186486
CYP27A1	rs2556388	T	C	T	C	0.387502	-0.0129892	0.446237	0.56074	FALSE	FALSE	FALSE	hTOGdr	218676333	0.371137	0.0145236	outcome	TRUE	reported	textfile	2	218676333	0.0336077	2.28376e-27	388	exposure	TRUE	reported	urGygT	textfile	2	1	TRUE	NA	0.255198943242814	132.259200222698	121.586998186486
CYP27A1	rs2577764	G	A	G	A	-0.373537	0.0154263	0.428315	0.428032	FALSE	FALSE	FALSE	hTOGdr	218603070	0.289881	0.0145754	outcome	TRUE	reported	textfile	2	218603070	0.0346616	1.94673e-24	380	exposure	TRUE	reported	urGygT	textfile	2	1	TRUE	NA	0.234082289305293	115.525602975213	121.586998186486
CYP27A1	rs3770218	C	T	C	T	-0.377684	0.015383	0.431004	0.427921	FALSE	FALSE	FALSE	hTOGdr	218660612	0.291113	0.0145716	outcome	TRUE	reported	textfile	2	218660612	0.0345101	4.44622e-25	381	exposure	TRUE	reported	urGygT	textfile	2	1	TRUE	NA	0.239178668328277	119.145864505715	121.586998186486
CYP27A1	rs4674305	C	T	C	T	-0.373351	0.0164399	0.4319	0.426711	FALSE	FALSE	FALSE	hTOGdr	218428603	0.260139	0.0145995	outcome	TRUE	reported	textfile	2	218428603	0.0345685	1.58176e-24	381	exposure	TRUE	reported	urGygT	textfile	2	1	TRUE	NA	0.234397070137258	116.034678182263	121.586998186486
CYP27A1	rs4674328	T	C	T	C	0.386824	-0.0171382	0.478495	0.489903	FALSE	FALSE	FALSE	hTOGdr	218728480	0.234921	0.0144288	outcome	TRUE	reported	textfile	2	218728480	0.0331097	5.62407e-28	405	exposure	TRUE	reported	urGygT	textfile	2	1	TRUE	NA	0.252070477682532	135.820821982397	121.586998186486
CYP27A1	rs485765	G	C	G	C	-0.375579	0.0155096	0.428315	0.42794	FALSE	TRUE	TRUE	hTOGdr	218616081	0.287142	0.014571	outcome	TRUE	reported	textfile	2	218616081	0.0344808	7.0259e-25	380	exposure	TRUE	reported	urGygT	textfile	2	1	FALSE	NA	0.237934174937168	118.020143625827	121.586998186486
CYP27A1	rs492400	C	T	C	T	-0.366802	0.0149719	0.429211	0.42845	FALSE	FALSE	FALSE	hTOGdr	218485029	0.304148	0.0145701	outcome	TRUE	reported	textfile	2	218485029	0.0346152	9.38792e-24	380	exposure	TRUE	reported	urGygT	textfile	2	1	TRUE	NA	0.228092645252679	111.696072560075	121.586998186486
CYP27A1	rs497983	A	G	A	G	-0.371231	0.0146628	0.431004	0.428239	FALSE	FALSE	FALSE	hTOGdr	218550466	0.314366	0.0145739	outcome	TRUE	reported	textfile	2	218550466	0.0346084	3.02007e-24	381	exposure	TRUE	reported	urGygT	textfile	2	1	TRUE	NA	0.231948182037393	114.456289193305	121.586998186486
CYP27A1	rs523396	T	G	T	G	-0.363263	0.01515	0.428187	0.42835	FALSE	FALSE	FALSE	hTOGdr	218474066	0.29843	0.01457	outcome	TRUE	reported	textfile	2	218474066	0.0346973	2.82047e-23	379	exposure	TRUE	reported	urGygT	textfile	2	1	TRUE	NA	0.224330559658087	109.031781571567	121.586998186486
CYP27A1	rs539451	T	C	T	C	-0.371231	0.0149937	0.431004	0.428425	FALSE	FALSE	FALSE	hTOGdr	218562249	0.30345	0.0145703	outcome	TRUE	reported	textfile	2	218562249	0.0346084	3.02007e-24	381	exposure	TRUE	reported	urGygT	textfile	2	1	TRUE	NA	0.231948182037393	114.456289193305	121.586998186486
CYP27A1	rs541000	C	T	C	T	-0.371231	0.0149778	0.431004	0.428439	FALSE	FALSE	FALSE	hTOGdr	218526949	0.303962	0.0145702	outcome	TRUE	reported	textfile	2	218526949	0.0346084	3.02007e-24	381	exposure	TRUE	reported	urGygT	textfile	2	1	TRUE	NA	0.231948182037393	114.456289193305	121.586998186486
CYP27A1	rs548521	C	T	C	T	-0.367058	0.0149896	0.430108	0.42845	FALSE	FALSE	FALSE	hTOGdr	218463958	0.303583	0.0145703	outcome	TRUE	reported	textfile	2	218463958	0.0346793	1.04381e-23	380	exposure	TRUE	reported	urGygT	textfile	2	1	TRUE	NA	0.227687103727412	111.438933137515	121.586998186486
CYP27A1	rs552882	G	A	G	A	-0.367395	0.0151563	0.429211	0.428335	FALSE	FALSE	FALSE	hTOGdr	218537003	0.298228	0.01457	outcome	TRUE	reported	textfile	2	218537003	0.0346342	8.51138e-24	380	exposure	TRUE	reported	urGygT	textfile	2	1	TRUE	NA	0.228468458270689	111.93460351958	121.586998186486
CYP27A1	rs56923478	A	G	A	G	0.384841	-0.0167693	0.477599	0.48977	FALSE	FALSE	FALSE	hTOGdr	218773816	0.245213	0.0144307	outcome	TRUE	reported	textfile	2	218773816	0.0330446	7.89802e-28	404	exposure	TRUE	reported	urGygT	textfile	2	1	TRUE	NA	0.251341440501932	134.960400572348	121.586998186486
CYP27A1	rs596076	T	G	T	G	-0.371231	0.0146784	0.431004	0.428001	FALSE	FALSE	FALSE	hTOGdr	218586292	0.313954	0.014577	outcome	TRUE	reported	textfile	2	218586292	0.0346084	3.02007e-24	381	exposure	TRUE	reported	urGygT	textfile	2	1	TRUE	NA	0.231948182037393	114.456289193305	121.586998186486
CYP27A1	rs608047	G	T	G	T	0.386824	-0.0167566	0.478495	0.489778	FALSE	FALSE	FALSE	hTOGdr	218751187	0.245459	0.0144273	outcome	TRUE	reported	textfile	2	218751187	0.0331097	5.62407e-28	405	exposure	TRUE	reported	urGygT	textfile	2	1	TRUE	NA	0.252070477682532	135.820821982397	121.586998186486
CYP27A1	rs612874	T	C	T	C	-0.376962	0.0154558	0.431004	0.427937	FALSE	FALSE	FALSE	hTOGdr	218628201	0.288801	0.0145706	outcome	TRUE	reported	textfile	2	218628201	0.0345636	6.21356e-25	381	exposure	TRUE	reported	urGygT	textfile	2	1	TRUE	NA	0.237920769150117	118.323617620878	121.586998186486
CYP27A1	rs623174	A	T	A	T	-0.371005	0.0148656	0.430108	0.428217	FALSE	TRUE	TRUE	hTOGdr	218572249	0.30769	0.014573	outcome	TRUE	reported	textfile	2	218572249	0.034546	2.69878e-24	381	exposure	TRUE	reported	urGygT	textfile	2	1	FALSE	NA	0.232374474172227	114.730324550246	121.586998186486
CYP27A1	rs670695	G	C	G	C	-0.371231	0.0148711	0.431004	0.428375	FALSE	TRUE	TRUE	hTOGdr	218503535	0.307489	0.0145723	outcome	TRUE	reported	textfile	2	218503535	0.0346084	3.02007e-24	381	exposure	TRUE	reported	urGygT	textfile	2	1	FALSE	NA	0.231948182037393	114.456289193305	121.586998186486
CYP27A1	rs6708683	G	A	G	A	-0.37739	0.0145258	0.430108	0.427927	FALSE	FALSE	FALSE	hTOGdr	218639780	0.319083	0.014579	outcome	TRUE	reported	textfile	2	218639780	0.0346332	6.76123e-25	381	exposure	TRUE	reported	urGygT	textfile	2	1	TRUE	NA	0.237602923997621	118.116282223015	121.586998186486
CYP27A1	rs6709815	G	T	G	T	0.372805	-0.0176939	0.480287	0.441956	FALSE	FALSE	FALSE	hTOGdr	218810344	0.229347	0.0147199	outcome	TRUE	reported	textfile	2	218810344	0.0337966	2.05921e-25	407	exposure	TRUE	reported	urGygT	textfile	2	1	TRUE	NA	0.230157408555487	121.081571091135	121.586998186486
CYP27A1	rs6726728	T	C	T	C	0.386824	-0.0167645	0.478495	0.489781	FALSE	FALSE	FALSE	hTOGdr	218740918	0.245235	0.0144273	outcome	TRUE	reported	textfile	2	218740918	0.0331097	5.62407e-28	405	exposure	TRUE	reported	urGygT	textfile	2	1	TRUE	NA	0.252070477682532	135.820821982397	121.586998186486
CYP27A1	rs678218	C	A	C	A	-0.371231	0.0150231	0.431004	0.428348	FALSE	FALSE	FALSE	hTOGdr	218514986	0.302583	0.0145727	outcome	TRUE	reported	textfile	2	218514986	0.0346084	3.02007e-24	381	exposure	TRUE	reported	urGygT	textfile	2	1	TRUE	NA	0.231948182037393	114.456289193305	121.586998186486
CYP27A1	rs7585234	C	T	C	T	0.390216	-0.00957375	0.497312	0.446027	FALSE	FALSE	FALSE	hTOGdr	218797244	0.511863	0.0145955	outcome	TRUE	reported	textfile	2	218797244	0.0337057	1.48581e-27	421	exposure	TRUE	reported	urGygT	textfile	2	1	TRUE	NA	0.241483043804993	133.393715892462	121.586998186486
CYP27A1	rs7586384	T	C	T	C	0.386824	-0.0176554	0.478495	0.489799	FALSE	FALSE	FALSE	hTOGdr	218718174	0.221082	0.0144284	outcome	TRUE	reported	textfile	2	218718174	0.0331097	5.62407e-28	405	exposure	TRUE	reported	urGygT	textfile	2	1	TRUE	NA	0.252070477682532	135.820821982397	121.586998186486
CYP27A1	rs933994	C	T	C	T	0.376605	-0.016713	0.479391	0.489642	FALSE	FALSE	FALSE	hTOGdr	218785893	0.247446	0.0144504	outcome	TRUE	reported	textfile	2	218785893	0.0329911	6.49299e-27	404	exposure	TRUE	reported	urGygT	textfile	2	1	TRUE	NA	0.24388498704267	129.665147644259	121.586998186486
FBN2	rs10038028	T	C	T	C	0.567595	0.0146616	0.123656	0.909099	FALSE	FALSE	FALSE	6aPHBs	128272242	0.561517	0.0252531	outcome	TRUE	reported	textfile	5	128272242	0.0489689	1.30996e-27	128	exposure	TRUE	reported	dPtHgu	textfile	2	1	TRUE	NA	0.512101437014751	132.250401946377	167.667006651584
FBN2	rs10057405	A	C	A	C	0.589761	0.0258775	0.123656	0.908825	FALSE	FALSE	FALSE	6aPHBs	128317330	0.302903	0.0251182	outcome	TRUE	reported	textfile	5	128317330	0.049194	3.3254e-29	129	exposure	TRUE	reported	dPtHgu	textfile	2	1	TRUE	NA	0.526993480580291	141.495242213163	167.667006651584
FBN2	rs10077809	T	A	T	A	0.503693	-0.0136548	0.105735	0.0998625	FALSE	TRUE	FALSE	6aPHBs	128261570	0.570486	0.0240683	outcome	TRUE	reported	textfile	5	128261570	0.0550449	1.54482e-18	111	exposure	TRUE	reported	dPtHgu	textfile	2	1	TRUE	NA	0.429989321066293	82.2244875901295	167.667006651584
FBN2	rs10477682	C	T	C	T	0.493401	0.0204778	0.046595	0.912415	FALSE	FALSE	FALSE	6aPHBs	128175628	0.424961	0.0256664	outcome	TRUE	reported	textfile	5	128175628	0.0816941	3.06479e-09	50	exposure	TRUE	reported	dPtHgu	textfile	2	1	TRUE	NA	0.421811328519972	35.0178838978827	167.667006651584
FBN2	rs1092414	T	C	T	C	-0.167569	0.0132675	0.451613	0.417351	FALSE	FALSE	FALSE	6aPHBs	128416568	0.365874	0.0146727	outcome	TRUE	reported	textfile	5	128416568	0.0366659	6.18189e-06	395	exposure	TRUE	reported	dPtHgu	textfile	2	1	TRUE	NA	0.0502213039849027	20.7806013641656	167.667006651584
FBN2	rs115537829	G	A	G	A	0.93994	0.0169978	0.078853	0.919742	FALSE	FALSE	FALSE	6aPHBs	128650495	0.524746	0.0267242	outcome	TRUE	reported	textfile	5	128650495	0.0544039	1.55138e-52	84	exposure	TRUE	reported	dPtHgu	textfile	2	1	TRUE	NA	0.780390523452043	291.390079922591	167.667006651584
FBN2	rs115852348	G	A	G	A	0.653567	0.0346492	0.0412186	0.97619	FALSE	FALSE	FALSE	6aPHBs	128302514	0.462535	0.0471624	outcome	TRUE	reported	textfile	5	128302514	0.0901324	1.63042e-12	46	exposure	TRUE	reported	dPtHgu	textfile	2	1	TRUE	NA	0.533372636515188	50.2936558015036	167.667006651584
FBN2	rs116283588	G	A	G	A	0.486919	0.0205903	0.0394265	0.943173	FALSE	FALSE	FALSE	6aPHBs	128798229	0.509452	0.031212	outcome	TRUE	reported	textfile	5	128798229	0.0949292	4.20313e-07	44	exposure	TRUE	reported	dPtHgu	textfile	2	1	TRUE	NA	0.374196171704871	25.113683395674	167.667006651584
FBN2	rs141244257	A	G	A	G	0.808538	0.0216698	0.0125448	0.972011	FALSE	FALSE	FALSE	6aPHBs	128851692	0.623311	0.0441194	outcome	TRUE	reported	textfile	5	128851692	0.159623	5.79285e-07	14	exposure	TRUE	reported	dPtHgu	textfile	2	1	TRUE	NA	0.646974926845655	21.9919198735029	167.667006651584
FBN2	rs1478448	G	T	G	T	0.500174	0.0114657	0.109319	0.89888	FALSE	FALSE	FALSE	6aPHBs	128237918	0.631399	0.023899	outcome	TRUE	reported	textfile	5	128237918	0.0543306	9.95225e-19	115	exposure	TRUE	reported	dPtHgu	textfile	2	1	TRUE	NA	0.424287952337903	83.2786786534702	167.667006651584
FBN2	rs17615636	A	G	A	G	0.951709	0.0213754	0.0797491	0.925853	FALSE	FALSE	FALSE	6aPHBs	128515690	0.439373	0.0276435	outcome	TRUE	reported	textfile	5	128515690	0.0531054	1.47902e-55	85	exposure	TRUE	reported	dPtHgu	textfile	2	1	TRUE	NA	0.790726500812545	313.610179130485	167.667006651584
FBN2	rs17615799	T	C	T	C	0.93994	0.0169794	0.078853	0.919742	FALSE	FALSE	FALSE	6aPHBs	128664576	0.52526	0.0267282	outcome	TRUE	reported	textfile	5	128664576	0.0544039	1.55138e-52	84	exposure	TRUE	reported	dPtHgu	textfile	2	1	TRUE	NA	0.780390523452043	291.390079922591	167.667006651584
FBN2	rs17676426	G	T	G	T	0.596538	0.0247727	0.119176	0.908878	FALSE	FALSE	FALSE	6aPHBs	128286104	0.32444	0.0251404	outcome	TRUE	reported	textfile	5	128286104	0.0495544	2.09394e-29	124	exposure	TRUE	reported	dPtHgu	textfile	2	1	TRUE	NA	0.538886861364255	142.577149896337	167.667006651584
FBN2	rs17790843	T	C	T	C	0.350117	0.00323817	0.21147	0.743529	FALSE	FALSE	FALSE	6aPHBs	128705279	0.844538	0.0165135	outcome	TRUE	reported	textfile	5	128705279	0.0418975	6.76802e-16	211	exposure	TRUE	reported	dPtHgu	textfile	2	1	TRUE	NA	0.2486592702732	69.1694000217397	167.667006651584
FBN2	rs17839651	T	G	T	G	0.500911	0.0114667	0.107527	0.898865	FALSE	FALSE	FALSE	6aPHBs	128248805	0.631417	0.0239022	outcome	TRUE	reported	textfile	5	128248805	0.0546788	1.42307e-18	113	exposure	TRUE	reported	dPtHgu	textfile	2	1	TRUE	NA	0.426172882866553	82.4380524826021	167.667006651584
FBN2	rs2063248	C	G	C	G	0.837894	-0.0067305	0.0887097	0.0852465	FALSE	TRUE	FALSE	6aPHBs	128414709	0.79527	0.0259391	outcome	TRUE	reported	textfile	5	128414709	0.0537875	1.05116e-44	94	exposure	TRUE	reported	dPtHgu	textfile	2	1	TRUE	NA	0.720794543681248	237.506454540663	167.667006651584
FBN2	rs251388	C	T	C	T	0.158323	0.00262964	0.481183	0.379692	FALSE	FALSE	FALSE	6aPHBs	128206211	0.860091	0.0149193	outcome	TRUE	reported	textfile	5	128206211	0.0346744	6.30162e-06	404	exposure	TRUE	reported	dPtHgu	textfile	2	1	TRUE	NA	0.0490722818364025	20.745064973319	167.667006651584
FBN2	rs28689953	C	T	C	T	0.351227	0.00538861	0.225806	0.722169	FALSE	FALSE	FALSE	6aPHBs	128692409	0.737507	0.0160778	outcome	TRUE	reported	textfile	5	128692409	0.0411218	1.70391e-16	225	exposure	TRUE	reported	dPtHgu	textfile	2	1	TRUE	NA	0.244842402933604	72.3025975853263	167.667006651584
FBN2	rs331064	G	C	G	C	0.165372	0.0144468	0.403226	0.460813	FALSE	TRUE	TRUE	6aPHBs	128465359	0.319654	0.0145169	outcome	TRUE	reported	textfile	5	128465359	0.0363783	6.9064e-06	358	exposure	TRUE	reported	dPtHgu	textfile	2	1	FALSE	NA	0.0545737488129988	20.5497304025936	167.667006651584
FBN2	rs331078	G	A	G	A	0.169497	-0.0144706	0.453405	0.578503	FALSE	FALSE	FALSE	6aPHBs	128441770	0.322903	0.0146388	outcome	TRUE	reported	textfile	5	128441770	0.0366973	4.9442e-06	396	exposure	TRUE	reported	dPtHgu	textfile	2	1	TRUE	NA	0.0511178856202619	21.225446901324	167.667006651584
FBN2	rs331083	T	C	T	C	0.169497	-0.0137869	0.453405	0.578535	FALSE	FALSE	FALSE	6aPHBs	128431410	0.346143	0.0146343	outcome	TRUE	reported	textfile	5	128431410	0.0366973	4.9442e-06	396	exposure	TRUE	reported	dPtHgu	textfile	2	1	TRUE	NA	0.0511178856202619	21.225446901324	167.667006651584
FBN2	rs36716	G	A	G	A	0.193845	-0.00150569	0.460573	0.454021	FALSE	FALSE	FALSE	6aPHBs	128227871	0.917457	0.0145284	outcome	TRUE	reported	textfile	5	128227871	0.0351711	5.77172e-08	396	exposure	TRUE	reported	dPtHgu	textfile	2	1	TRUE	NA	0.0712433076154905	30.2230534979361	167.667006651584
FBN2	rs3792871	G	A	G	A	0.607197	0.0250128	0.120968	0.909115	FALSE	FALSE	FALSE	6aPHBs	128355580	0.320578	0.0251823	outcome	TRUE	reported	textfile	5	128355580	0.0506678	3.47135e-29	128	exposure	TRUE	reported	dPtHgu	textfile	2	1	TRUE	NA	0.528742054972957	141.369497595992	167.667006651584
FBN2	rs3909897	G	C	G	C	0.663592	-0.0202806	0.109319	0.0891257	FALSE	TRUE	FALSE	6aPHBs	128339663	0.424398	0.0253884	outcome	TRUE	reported	textfile	5	128339663	0.0512732	3.81556e-33	115	exposure	TRUE	reported	dPtHgu	textfile	2	1	TRUE	NA	0.592924036563094	164.589467690382	167.667006651584
FBN2	rs4355569	T	C	T	C	-0.184061	0.00598089	0.493728	0.426732	FALSE	FALSE	FALSE	6aPHBs	128672663	0.682728	0.0146324	outcome	TRUE	reported	textfile	5	128672663	0.0349655	2.11522e-07	411	exposure	TRUE	reported	dPtHgu	textfile	2	1	TRUE	NA	0.0631634812691059	27.5756370749303	167.667006651584
FBN2	rs4493716	A	G	A	G	0.966692	0.0173302	0.0770609	0.919947	FALSE	FALSE	FALSE	6aPHBs	128631742	0.517177	0.0267563	outcome	TRUE	reported	textfile	5	128631742	0.0538362	1.01122e-55	82	exposure	TRUE	reported	dPtHgu	textfile	2	1	TRUE	NA	0.797242532155634	314.560066519509	167.667006651584
FBN2	rs4836376	C	T	C	T	0.169893	-0.0143162	0.408602	0.539429	FALSE	FALSE	FALSE	6aPHBs	128499619	0.324055	0.0145171	outcome	TRUE	reported	textfile	5	128499619	0.0361856	3.46888e-06	361	exposure	TRUE	reported	dPtHgu	textfile	2	1	TRUE	NA	0.0575481520843866	21.9213179368127	167.667006651584
FBN2	rs55733883	G	T	G	T	0.729112	0.00284556	0.101254	0.916985	FALSE	FALSE	FALSE	6aPHBs	128367603	0.913784	0.0262829	outcome	TRUE	reported	textfile	5	128367603	0.0527048	5.8871e-37	107	exposure	TRUE	reported	dPtHgu	textfile	2	1	TRUE	NA	0.641392429111738	187.799172476804	167.667006651584
FBN2	rs55839668	C	T	C	T	0.924036	0.0217993	0.0806452	0.925877	FALSE	FALSE	FALSE	6aPHBs	128492690	0.430517	0.0276533	outcome	TRUE	reported	textfile	5	128492690	0.0528969	1.97184e-53	85	exposure	TRUE	reported	dPtHgu	textfile	2	1	TRUE	NA	0.782136632480599	297.972721320892	167.667006651584
FBN2	rs56072924	C	T	C	T	0.965743	0.0195839	0.078853	0.925949	FALSE	FALSE	FALSE	6aPHBs	128539502	0.477793	0.0275885	outcome	TRUE	reported	textfile	5	128539502	0.0531845	1.12624e-56	84	exposure	TRUE	reported	dPtHgu	textfile	2	1	TRUE	NA	0.796966993755703	321.875219683909	167.667006651584
FBN2	rs59820839	G	A	G	A	0.832593	0.0157024	0.0869176	0.918133	FALSE	FALSE	FALSE	6aPHBs	128460065	0.552414	0.0264285	outcome	TRUE	reported	textfile	5	128460065	0.0536368	1.86728e-44	91	exposure	TRUE	reported	dPtHgu	textfile	2	1	TRUE	NA	0.725868221052835	235.661373963335	167.667006651584
FBN2	rs6863062	A	G	A	G	0.965743	0.0196714	0.078853	0.925946	FALSE	FALSE	FALSE	6aPHBs	128551707	0.475826	0.0275884	outcome	TRUE	reported	textfile	5	128551707	0.0531845	1.12624e-56	84	exposure	TRUE	reported	dPtHgu	textfile	2	1	TRUE	NA	0.796966993755703	321.875219683909	167.667006651584
FBN2	rs6870746	A	G	A	G	0.965743	0.0198044	0.078853	0.925941	FALSE	FALSE	FALSE	6aPHBs	128570865	0.473091	0.0276035	outcome	TRUE	reported	textfile	5	128570865	0.0531845	1.12624e-56	84	exposure	TRUE	reported	dPtHgu	textfile	2	1	TRUE	NA	0.796966993755703	321.875219683909	167.667006651584
FBN2	rs73352737	T	C	T	C	0.909269	0.0240179	0.0797491	0.919393	FALSE	FALSE	FALSE	6aPHBs	128674705	0.368321	0.0266977	outcome	TRUE	reported	textfile	5	128674705	0.0552816	1.09692e-48	85	exposure	TRUE	reported	dPtHgu	textfile	2	1	TRUE	NA	0.760923721123382	264.169532627846	167.667006651584
FBN2	rs7356632	T	G	T	G	0.851539	0.0053908	0.0887097	0.914753	FALSE	FALSE	FALSE	6aPHBs	128446340	0.835371	0.0259399	outcome	TRUE	reported	textfile	5	128446340	0.0530847	8.12481e-47	94	exposure	TRUE	reported	dPtHgu	textfile	2	1	TRUE	NA	0.732436223726381	251.843255919359	167.667006651584
FBN2	rs74760888	C	T	C	T	0.537289	0.0222304	0.0483871	0.972968	FALSE	FALSE	FALSE	6aPHBs	128725364	0.62216	0.0451112	outcome	TRUE	reported	textfile	5	128725364	0.0827706	2.096e-10	53	exposure	TRUE	reported	dPtHgu	textfile	2	1	TRUE	NA	0.442908692746816	40.5469319588966	167.667006651584
FBN2	rs75867569	A	C	A	C	0.738924	0.00800219	0.0994624	0.914006	FALSE	FALSE	FALSE	6aPHBs	128381580	0.757269	0.0258912	outcome	TRUE	reported	textfile	5	128381580	0.0527983	1.17043e-37	105	exposure	TRUE	reported	dPtHgu	textfile	2	1	TRUE	NA	0.651007745481061	192.135489874921	167.667006651584
FBN2	rs76543667	A	G	A	G	0.520201	0.0349642	0.0483871	0.972253	FALSE	FALSE	FALSE	6aPHBs	128759637	0.42951	0.0442568	outcome	TRUE	reported	textfile	5	128759637	0.0828313	7.48457e-10	53	exposure	TRUE	reported	dPtHgu	textfile	2	1	TRUE	NA	0.426664423843235	37.9531403961844	167.667006651584
FBN2	rs76974052	G	A	G	A	0.959711	0.0214251	0.078853	0.925795	FALSE	FALSE	FALSE	6aPHBs	128619668	0.437434	0.0275907	outcome	TRUE	reported	textfile	5	128619668	0.0533748	7.75925e-56	84	exposure	TRUE	reported	dPtHgu	textfile	2	1	TRUE	NA	0.793764835445867	315.604357032316	167.667006651584
FBN2	rs77696243	C	T	C	T	0.818817	0.00787291	0.0905018	0.915097	FALSE	FALSE	FALSE	6aPHBs	128394520	0.76199	0.0259945	outcome	TRUE	reported	textfile	5	128394520	0.0539186	6.18151e-43	96	exposure	TRUE	reported	dPtHgu	textfile	2	1	TRUE	NA	0.706080230785274	225.815166741395	167.667006651584
FBN2	rs78261610	A	G	A	G	0.972731	0.0215899	0.077957	0.925797	FALSE	FALSE	FALSE	6aPHBs	128607800	0.433886	0.0275889	outcome	TRUE	reported	textfile	5	128607800	0.0532801	3.85602e-57	83	exposure	TRUE	reported	dPtHgu	textfile	2	1	TRUE	NA	0.80063195087707	325.283756882505	167.667006651584
FBN2	rs78401029	A	C	A	C	0.965743	0.0200272	0.078853	0.926254	FALSE	FALSE	FALSE	6aPHBs	128528743	0.469502	0.027689	outcome	TRUE	reported	textfile	5	128528743	0.0531845	1.12624e-56	84	exposure	TRUE	reported	dPtHgu	textfile	2	1	TRUE	NA	0.796966993755703	321.875219683909	167.667006651584
FBN2	rs78495120	G	A	G	A	0.851539	0.00676954	0.0887097	0.914754	FALSE	FALSE	FALSE	6aPHBs	128431209	0.794109	0.025939	outcome	TRUE	reported	textfile	5	128431209	0.0530847	8.12481e-47	94	exposure	TRUE	reported	dPtHgu	textfile	2	1	TRUE	NA	0.732436223726381	251.843255919359	167.667006651584
FBN2	rs78813004	T	C	T	C	0.353894	0.00423019	0.227599	0.720248	FALSE	FALSE	FALSE	6aPHBs	128718216	0.792233	0.0160592	outcome	TRUE	reported	textfile	5	128718216	0.0410331	9.07067e-17	227	exposure	TRUE	reported	dPtHgu	textfile	2	1	TRUE	NA	0.2468072939512	73.7283310008875	167.667006651584
FBN2	rs78904363	A	C	A	C	0.972731	0.0195436	0.077957	0.926135	FALSE	FALSE	FALSE	6aPHBs	128593701	0.479584	0.0276442	outcome	TRUE	reported	textfile	5	128593701	0.0532801	3.85602e-57	83	exposure	TRUE	reported	dPtHgu	textfile	2	1	TRUE	NA	0.80063195087707	325.283756882505	167.667006651584
FBN2	rs80037690	C	T	C	T	0.972731	0.0199076	0.077957	0.92594	FALSE	FALSE	FALSE	6aPHBs	128583542	0.470813	0.027605	outcome	TRUE	reported	textfile	5	128583542	0.0532801	3.85602e-57	83	exposure	TRUE	reported	dPtHgu	textfile	2	1	TRUE	NA	0.80063195087707	325.283756882505	167.667006651584
FBN2	rs80129176	C	A	C	A	0.694756	-0.0611187	0.0179211	0.992035	FALSE	FALSE	FALSE	6aPHBs	128198913	0.462433	0.0831722	outcome	TRUE	reported	textfile	5	128198913	0.134984	3.84433e-07	20	exposure	TRUE	reported	dPtHgu	textfile	2	1	TRUE	NA	0.569810154395043	23.8419918180249	167.667006651584
FBN2	rs80299601	T	C	T	C	0.924036	0.0220801	0.0806452	0.925756	FALSE	FALSE	FALSE	6aPHBs	128481169	0.424143	0.0276259	outcome	TRUE	reported	textfile	5	128481169	0.0528969	1.97184e-53	85	exposure	TRUE	reported	dPtHgu	textfile	2	1	TRUE	NA	0.782136632480599	297.972721320892	167.667006651584
FBN2	rs80302694	G	T	G	T	0.924036	0.0216868	0.0806452	0.925865	FALSE	FALSE	FALSE	6aPHBs	128502752	0.432825	0.0276488	outcome	TRUE	reported	textfile	5	128502752	0.0528969	1.97184e-53	85	exposure	TRUE	reported	dPtHgu	textfile	2	1	TRUE	NA	0.782136632480599	297.972721320892	167.667006651584
FBN2	rs989548	T	G	T	G	0.861506	0.0118058	0.0878136	0.915709	FALSE	FALSE	FALSE	6aPHBs	128404690	0.650597	0.0260652	outcome	TRUE	reported	textfile	5	128404690	0.0540854	2.65731e-46	94	exposure	TRUE	reported	dPtHgu	textfile	2	1	TRUE	NA	0.729668374434648	248.322741771695	167.667006651584
GPD2	rs10497165	A	G	A	G	0.171599	-0.0135681	0.291219	0.725857	FALSE	FALSE	FALSE	caQYkt	156591654	0.401444	0.0161708	outcome	TRUE	reported	textfile	2	156591654	0.0282954	2.65366e-09	286	exposure	TRUE	reported	rLXl8d	textfile	2	1	TRUE	NA	0.113944350142456	36.5216286873858	41.1191266032905
GPD2	rs12468893	A	G	A	G	0.171073	-0.0127947	0.28405	0.727049	FALSE	FALSE	FALSE	caQYkt	156614316	0.429482	0.0161942	outcome	TRUE	reported	textfile	2	156614316	0.0281051	2.33164e-09	278	exposure	TRUE	reported	rLXl8d	textfile	2	1	TRUE	NA	0.117601446741254	36.7838310485856	41.1191266032905
GPD2	rs12694631	A	C	A	C	0.204591	-0.00415581	0.449821	0.616912	FALSE	FALSE	FALSE	caQYkt	156459292	0.779069	0.014814	outcome	TRUE	reported	textfile	2	156459292	0.0257497	1.34923e-14	403	exposure	TRUE	reported	rLXl8d	textfile	2	1	TRUE	NA	0.135432410328962	62.8156747844063	41.1191266032905
GPD2	rs13020545	G	A	G	A	0.135548	-0.0250057	0.257168	0.750206	FALSE	FALSE	FALSE	caQYkt	156658668	0.13296	0.0166424	outcome	TRUE	reported	textfile	2	156658668	0.0294209	5.21611e-06	255	exposure	TRUE	reported	rLXl8d	textfile	2	1	TRUE	NA	0.0768438812742634	21.0598202926114	41.1191266032905
GPD2	rs13025670	T	C	T	C	0.166455	-0.0124043	0.217742	0.813583	FALSE	FALSE	FALSE	caQYkt	156202667	0.503695	0.0185502	outcome	TRUE	reported	textfile	2	156202667	0.0308198	1.03764e-07	219	exposure	TRUE	reported	rLXl8d	textfile	2	1	TRUE	NA	0.117539829382365	28.9034494986005	41.1191266032905
GPD2	rs1560628	G	A	G	A	0.189195	-0.0202581	0.311828	0.719041	FALSE	FALSE	FALSE	caQYkt	156548456	0.206253	0.0160278	outcome	TRUE	reported	textfile	2	156548456	0.0268812	6.63596e-12	299	exposure	TRUE	reported	rLXl8d	textfile	2	1	TRUE	NA	0.142126221594181	49.2047768284898	41.1191266032905
GPD2	rs17200880	T	C	T	C	0.189706	-0.0183335	0.310932	0.719602	FALSE	FALSE	FALSE	caQYkt	156581071	0.253	0.0160385	outcome	TRUE	reported	textfile	2	156581071	0.0269485	6.57677e-12	299	exposure	TRUE	reported	rLXl8d	textfile	2	1	TRUE	NA	0.142174217705186	49.2241472918661	41.1191266032905
GPD2	rs2217627	T	A	T	A	0.13103	-0.000350643	0.496416	0.409879	FALSE	TRUE	TRUE	caQYkt	156602471	0.980961	0.0146935	outcome	TRUE	reported	textfile	2	156602471	0.0254706	3.89507e-07	420	exposure	TRUE	reported	rLXl8d	textfile	2	1	FALSE	NA	0.0592756372956968	26.3384444709969	41.1191266032905
GPD2	rs2352106	T	C	T	C	0.135548	-0.0237145	0.257168	0.749691	FALSE	FALSE	FALSE	caQYkt	156646004	0.15387	0.0166302	outcome	TRUE	reported	textfile	2	156646004	0.0294209	5.21611e-06	255	exposure	TRUE	reported	rLXl8d	textfile	2	1	TRUE	NA	0.0768438812742634	21.0598202926114	41.1191266032905
GPD2	rs2568816	G	T	G	T	0.159141	-0.0313491	0.281362	0.77338	FALSE	FALSE	FALSE	caQYkt	156535064	0.0685267	0.0172104	outcome	TRUE	reported	textfile	2	156535064	0.0277127	1.64174e-08	269	exposure	TRUE	reported	rLXl8d	textfile	2	1	TRUE	NA	0.109202637369951	32.7314666622852	41.1191266032905
GPD2	rs297592	G	A	G	A	0.142048	0.0176101	0.270609	0.352347	FALSE	FALSE	FALSE	caQYkt	156504590	0.245077	0.0151499	outcome	TRUE	reported	textfile	2	156504590	0.0278354	4.79314e-07	260	exposure	TRUE	reported	rLXl8d	textfile	2	1	TRUE	NA	0.0910427607061668	25.8417351738566	41.1191266032905
GPD2	rs298264	C	A	C	A	0.204591	-0.00483017	0.449821	0.617092	FALSE	FALSE	FALSE	caQYkt	156472617	0.744329	0.0148107	outcome	TRUE	reported	textfile	2	156472617	0.0257497	1.34923e-14	403	exposure	TRUE	reported	rLXl8d	textfile	2	1	TRUE	NA	0.135432410328962	62.8156747844063	41.1191266032905
GPD2	rs298281	A	G	A	G	0.202992	-0.00502345	0.452509	0.616897	FALSE	FALSE	FALSE	caQYkt	156494031	0.734443	0.0148088	outcome	TRUE	reported	textfile	2	156494031	0.0257693	2.19099e-14	405	exposure	TRUE	reported	rLXl8d	textfile	2	1	TRUE	NA	0.13285802392632	61.7451180079393	41.1191266032905
GPD2	rs298302	G	A	G	A	0.204591	-0.00423902	0.449821	0.617003	FALSE	FALSE	FALSE	caQYkt	156442679	0.77491	0.0148239	outcome	TRUE	reported	textfile	2	156442679	0.0257497	1.34923e-14	403	exposure	TRUE	reported	rLXl8d	textfile	2	1	TRUE	NA	0.135432410328962	62.8156747844063	41.1191266032905
GPD2	rs298309	T	C	T	C	0.188039	-0.00230575	0.449821	0.624627	FALSE	FALSE	FALSE	caQYkt	156431846	0.876756	0.0148678	outcome	TRUE	reported	textfile	2	156431846	0.0255757	8.28354e-13	400	exposure	TRUE	reported	rLXl8d	textfile	2	1	TRUE	NA	0.119050646354901	53.7853363002061	41.1191266032905
GPD2	rs35025466	T	C	T	C	0.133308	-0.019678	0.262545	0.743058	FALSE	FALSE	FALSE	caQYkt	156629345	0.233188	0.0165058	outcome	TRUE	reported	textfile	2	156629345	0.0290921	5.84862e-06	259	exposure	TRUE	reported	rLXl8d	textfile	2	1	TRUE	NA	0.0749908932173414	20.835102503899	41.1191266032905
GPD2	rs3769373	T	A	T	A	0.154601	0.031601	0.281362	0.242868	FALSE	TRUE	FALSE	caQYkt	156559641	0.0604979	0.0168346	outcome	TRUE	reported	textfile	2	156559641	0.0277492	4.18396e-08	269	exposure	TRUE	reported	rLXl8d	textfile	2	1	TRUE	NA	0.103453289554566	30.8093577158358	41.1191266032905
GPD2	rs655387	C	A	C	A	0.153492	0.00120253	0.46595	0.62292	FALSE	FALSE	FALSE	caQYkt	156515345	0.935632	0.01489	outcome	TRUE	reported	textfile	2	156515345	0.0254466	3.20365e-09	407	exposure	TRUE	reported	rLXl8d	textfile	2	1	TRUE	NA	0.0820600584370862	36.205335624065	41.1191266032905
GPD2	rs962496	A	G	A	G	0.202594	-0.00460922	0.450717	0.616983	FALSE	FALSE	FALSE	caQYkt	156483386	0.755595	0.0148078	outcome	TRUE	reported	textfile	2	156483386	0.0257139	2.16781e-14	403	exposure	TRUE	reported	rLXl8d	textfile	2	1	TRUE	NA	0.133473236597593	61.7670107100655	41.1191266032905
PLEC	rs10107388	T	C	T	C	-0.475259	-0.0188468	0.365591	0.643459	FALSE	FALSE	FALSE	resjSu	143930776	0.211175	0.0150733	outcome	TRUE	reported	textfile	8	143930776	0.0208013	4.15913e-79	333	exposure	TRUE	reported	ccZUwy	textfile	2	1	TRUE	NA	0.610531375769766	518.875906317757	152.809800793007
PLEC	rs11136252	T	C	T	C	-0.367568	-0.0150818	0.401434	0.581897	FALSE	FALSE	FALSE	resjSu	144010325	0.300885	0.0145783	outcome	TRUE	reported	textfile	8	144010325	0.0238427	5.66405e-44	358	exposure	TRUE	reported	ccZUwy	textfile	2	1	TRUE	NA	0.398990652841701	236.336877426689	152.809800793007
PLEC	rs1134027	G	A	G	A	-0.39982	-0.0168559	0.376344	0.62114	FALSE	FALSE	FALSE	resjSu	143977246	0.256988	0.0148701	outcome	TRUE	reported	textfile	8	143977246	0.0236432	7.91204e-51	343	exposure	TRUE	reported	ccZUwy	textfile	2	1	TRUE	NA	0.454661714942469	284.299945636543	152.809800793007
PLEC	rs11778039	G	A	G	A	-0.37269	-0.0156178	0.418459	0.573438	FALSE	FALSE	FALSE	resjSu	143987661	0.282919	0.0145446	outcome	TRUE	reported	textfile	8	143987661	0.0240836	3.07918e-44	372	exposure	TRUE	reported	ccZUwy	textfile	2	1	TRUE	NA	0.391630859307901	238.183379549917	152.809800793007
PLEC	rs11779776	T	C	T	C	-0.386769	-0.0131818	0.361111	0.622081	FALSE	FALSE	FALSE	resjSu	143998371	0.374225	0.0148346	outcome	TRUE	reported	textfile	8	143998371	0.0239263	2.19844e-47	330	exposure	TRUE	reported	ccZUwy	textfile	2	1	TRUE	NA	0.441914939994499	259.724029015876	152.809800793007
PLEC	rs11781667	G	T	G	T	-0.465119	-0.0178768	0.363555	0.644237	FALSE	FALSE	FALSE	resjSu	143966688	0.234533	0.0150382	outcome	TRUE	reported	textfile	8	143966688	0.0215074	3.0885e-73	335	exposure	TRUE	reported	ccZUwy	textfile	2	1	TRUE	NA	0.582650110199293	464.891668688386	152.809800793007
PLEC	rs11786896	C	T	C	T	-0.384044	0.00228177	0.0555556	0.959435	FALSE	FALSE	FALSE	resjSu	143944186	0.950652	0.0368692	outcome	TRUE	reported	textfile	8	143944186	0.0596718	2.93631e-10	61	exposure	TRUE	reported	ccZUwy	textfile	2	1	TRUE	NA	0.404420741697116	40.0632215233985	152.809800793007
PLEC	rs12334749	G	A	G	A	0.214922	-0.00647191	0.109319	0.867055	FALSE	FALSE	FALSE	resjSu	143959591	0.762523	0.0214182	outcome	TRUE	reported	textfile	8	143959591	0.0451088	2.50075e-06	117	exposure	TRUE	reported	ccZUwy	textfile	2	1	TRUE	NA	0.162495232895162	22.312651243219	152.809800793007
PLEC	rs138885737	C	T	C	T	-0.194516	0.0116407	0.232079	0.768453	FALSE	FALSE	FALSE	resjSu	143896954	0.500735	0.0172882	outcome	TRUE	reported	textfile	8	143896954	0.032557	4.45037e-09	227	exposure	TRUE	reported	ccZUwy	textfile	2	1	TRUE	NA	0.135883937315475	35.3816891228696	152.809800793007
PLEC	rs34674752	G	A	G	A	-0.310895	0.015674	0.0519713	0.96091	FALSE	FALSE	FALSE	resjSu	144099319	0.674879	0.0373671	outcome	TRUE	reported	textfile	8	144099319	0.061873	7.08721e-07	57	exposure	TRUE	reported	ccZUwy	textfile	2	1	TRUE	NA	0.306973121414864	24.3620012434243	152.809800793007
PLEC	rs55908964	C	G	C	G	-0.146706	0.0266412	0.294803	0.325501	FALSE	TRUE	FALSE	resjSu	144111231	0.0897346	0.0157008	outcome	TRUE	reported	textfile	8	144111231	0.0290586	6.29487e-07	274	exposure	TRUE	reported	ccZUwy	textfile	2	1	TRUE	NA	0.0851071503099794	25.3025749323078	152.809800793007
PLEC	rs56233017	G	A	G	A	-0.377762	-0.00188493	0.046595	0.960126	FALSE	FALSE	FALSE	resjSu	143907320	0.959658	0.0372648	outcome	TRUE	reported	textfile	8	143907320	0.0642213	7.52313e-09	51	exposure	TRUE	reported	ccZUwy	textfile	2	1	TRUE	NA	0.40420685748896	33.2433098062924	152.809800793007
PLEC	rs56316167	C	T	C	T	-0.184699	-0.031945	0.453405	0.581216	FALSE	FALSE	FALSE	resjSu	144044402	0.0312651	0.0148327	outcome	TRUE	reported	textfile	8	144044402	0.0267416	1.5518e-11	388	exposure	TRUE	reported	ccZUwy	textfile	2	1	TRUE	NA	0.109487065922507	47.4580501066702	152.809800793007
PLEC	rs58829749	G	A	G	A	-0.199106	-0.0392216	0.358423	0.633462	FALSE	FALSE	FALSE	resjSu	144071472	0.0096485	0.0151541	outcome	TRUE	reported	textfile	8	144071472	0.0275375	1.87314e-12	324	exposure	TRUE	reported	ccZUwy	textfile	2	1	TRUE	NA	0.138934706869803	51.9553812806066	152.809800793007
PLEC	rs72693385	G	A	G	A	-0.319428	-0.000546796	0.0842294	0.945176	FALSE	FALSE	FALSE	resjSu	143904724	0.986507	0.0323325	outcome	TRUE	reported	textfile	8	143904724	0.0490972	1.91547e-10	88	exposure	TRUE	reported	ccZUwy	textfile	2	1	TRUE	NA	0.32478296017934	41.3664539373028	152.809800793007
PLEC	rs72695404	C	T	C	T	-0.362012	0.0157305	0.0609319	0.956343	FALSE	FALSE	FALSE	resjSu	143958463	0.659803	0.0357361	outcome	TRUE	reported	textfile	8	143958463	0.0584759	1.27077e-09	68	exposure	TRUE	reported	ccZUwy	textfile	2	1	TRUE	NA	0.360456722580256	37.1986455494911	152.809800793007
PLEC	rs74391674	C	T	C	T	-0.351684	0.0632483	0.0367384	0.93324	FALSE	FALSE	FALSE	resjSu	143898705	0.0303305	0.0292039	outcome	TRUE	reported	textfile	8	143898705	0.0756581	4.31224e-06	41	exposure	TRUE	reported	ccZUwy	textfile	2	1	TRUE	NA	0.345121094027053	20.5529946747301	152.809800793007
PLEC	rs74535141	G	A	G	A	0.199258	-0.00567883	0.121864	0.813163	FALSE	FALSE	FALSE	resjSu	144125348	0.763468	0.018871	outcome	TRUE	reported	textfile	8	144125348	0.0428651	4.30912e-06	128	exposure	TRUE	reported	ccZUwy	textfile	2	1	TRUE	NA	0.144433419614957	21.2708295166162	152.809800793007
PLEC	rs7459752	G	A	G	A	-0.152597	-0.0274555	0.286738	0.698561	FALSE	FALSE	FALSE	resjSu	144055998	0.085767	0.0159796	outcome	TRUE	reported	textfile	8	144055998	0.029149	2.45513e-07	268	exposure	TRUE	reported	ccZUwy	textfile	2	1	TRUE	NA	0.0927738222894986	27.2014160694572	152.809800793007
PLEC	rs7461753	A	C	A	C	-0.428363	-0.0145937	0.420251	0.591029	FALSE	FALSE	FALSE	resjSu	143907330	0.317589	0.0146021	outcome	TRUE	reported	textfile	8	143907330	0.0223301	1.55201e-61	375	exposure	TRUE	reported	ccZUwy	textfile	2	1	TRUE	NA	0.495286344576017	366.032907058286	152.809800793007
PLEC	rs76497352	C	T	C	T	0.276678	0.0354712	0.0887097	0.903017	FALSE	FALSE	FALSE	resjSu	143915125	0.153922	0.0248779	outcome	TRUE	reported	textfile	8	143915125	0.0486334	2.20475e-08	95	exposure	TRUE	reported	ccZUwy	textfile	2	1	TRUE	NA	0.254114108348706	31.6839510452599	152.809800793007
PLEC	rs77911607	C	T	C	T	-0.312173	0.0143694	0.0707885	0.951588	FALSE	FALSE	FALSE	resjSu	144045320	0.672957	0.0340433	outcome	TRUE	reported	textfile	8	144045320	0.0531076	7.69755e-09	77	exposure	TRUE	reported	ccZUwy	textfile	2	1	TRUE	NA	0.309740990912885	33.6548658005773	152.809800793007
PLEC	rs7819099	A	G	A	G	-0.459989	-0.020489	0.422939	0.600278	FALSE	FALSE	FALSE	resjSu	143918694	0.162367	0.0146648	outcome	TRUE	reported	textfile	8	143918694	0.0207965	1.32345e-75	376	exposure	TRUE	reported	ccZUwy	textfile	2	1	TRUE	NA	0.565434210412793	486.629181959448	152.809800793007
PLEC	rs7832643	G	T	G	T	-0.456158	-0.0182449	0.397849	0.609076	FALSE	FALSE	FALSE	resjSu	143948489	0.215616	0.0147341	outcome	TRUE	reported	textfile	8	143948489	0.0216717	1.83663e-70	359	exposure	TRUE	reported	ccZUwy	textfile	2	1	TRUE	NA	0.552392365763178	440.573528004478	152.809800793007
PLEC	rs79635839	T	C	T	C	0.27813	-0.00750227	0.0878136	0.932459	FALSE	FALSE	FALSE	resjSu	143902982	0.798251	0.0293503	outcome	TRUE	reported	textfile	8	143902982	0.0488843	2.19868e-08	95	exposure	TRUE	reported	ccZUwy	textfile	2	1	TRUE	NA	0.254147662686136	31.689560315562	152.809800793007
