# Supplementary material for: An Integrated Multi-Omics Analysis Identifies Oxeiptosis-Related Biomarkers in Diabetic Retinopathy
Source: Biomedicines. 2025 Nov 15;13(11):2789. doi: 10.3390/biomedicines13112789 (PMC12650381; doi:10.3390/biomedicines13112789)
Supplement: Supplementary file 1 [file biomedicines-13-02789-s001.zip › Table S7.xlsx]

## Sheet: Sheet1
outcome	exposure	egger_intercept	se	pval
DR	CASP2	0.0146535474164045	0.170087905425768	0.936772864127479
DR	CYP27A1	-0.0165243	0.135776158724899	0.904147619535853
DR	FBN2	-0.0117509	0.00628658100470842	0.0678326796860017
DR	GPD2	-0.0145007	0.0253545957931714	0.575327101722432
DR	PLEC	0.00222469936142233	0.0117181972850642	0.85109226571126
