# Supplementary material for: An Integrated Multi-Omics Analysis Identifies Oxeiptosis-Related Biomarkers in Diabetic Retinopathy
Source: Biomedicines. 2025 Nov 15;13(11):2789. doi: 10.3390/biomedicines13112789 (PMC12650381; doi:10.3390/biomedicines13112789)
Supplement: Supplementary file 1 [file biomedicines-13-02789-s001.zip › Table S8.xlsx]

## Sheet: Sheet1
var1	var2	df	statistic_pearson	cor_pearson	pvalue_pearson	statistic_spearman	cor_spearman	pvalue_spearman
CASP2	B cells naive	117	-1.44307	-0.13224	0.151673	301088	-0.0720996	0.435846
CASP2	B cells memory	117	-1.29441	-0.11882	0.198074	292520	-0.0415912	0.653351
CASP2	Plasma cells	117	0.593291	0.0547675	0.554132	308246	-0.0975869	0.291045
CASP2	T cells CD8	117	-3.20795	-0.284334	0.00172483	353230	-0.257762	0.0047611
CASP2	T cells CD4 naive	117	1.26941	0.116557	0.206814	243962	0.131315	0.154583
CASP2	T cells CD4 memory resting	117	-0.408377	-0.0377276	0.683743	298182	-0.0617509	0.504677
CASP2	T cells CD4 memory activated	117	-4.16208	-0.359116	6.05171e-05	402098	-0.43177	9.44539e-07
CASP2	T cells follicular helper	117	0.0503694	0.0046566	0.959914	289033	-0.0291741	0.752792
CASP2	T cells regulatory (Tregs)	117	-0.711836	-0.0656673	0.477983	327690	-0.166822	0.0697798
CASP2	T cells gamma delta	117	-0.855506	-0.0788453	0.39402	277032	0.0135608	0.883625
CASP2	NK cells resting	117	-1.92501	-0.175214	0.0566555	321836	-0.145976	0.113098
CASP2	NK cells activated	117	1.65296	0.151062	0.10102	241924	0.138571	0.132855
CASP2	Monocytes	117	0.393765	0.0363795	0.694471	265346	0.0551686	0.551229
CASP2	Macrophages M0	117	2.03016	0.184467	0.044608	221937	0.209737	0.0220597
CASP2	Macrophages M2	117	1.32197	0.121313	0.188758	232147	0.173385	0.0593291
CASP2	Dendritic cells resting	117	1.3528	0.1241	0.178728	271828	0.0320906	0.728996
CASP2	Dendritic cells activated	117	3.85154	0.335444	0.00019202	252938	0.0993521	0.282363
CASP2	Mast cells resting	117	0.979899	0.0902223	0.329158	245694	0.125144	0.17507
CASP2	Mast cells activated	117	0.876293	0.0807487	0.382667	266630	0.050597	0.584741
CASP2	Eosinophils	117	-0.204286	-0.0188829	0.838485	285053	-0.0150012	0.871365
CASP2	Neutrophils	117	3.41422	0.301006	0.00087967	207524	0.26106	0.00423822
PLEC	B cells naive	117	-0.0186731	-0.00172632	0.985134	290847	-0.0356307	0.700456
PLEC	B cells memory	117	-0.324577	-0.0299937	0.746081	301280	-0.0727824	0.431501
PLEC	Plasma cells	117	-0.663612	-0.0612358	0.508244	329698	-0.173969	0.0584637
PLEC	T cells CD8	117	-0.188982	-0.0174687	0.850434	278258	0.00919385	0.92086
PLEC	T cells CD4 naive	117	-0.315567	-0.0291617	0.752894	280087	0.0026799	0.976924
PLEC	T cells CD4 memory resting	117	-2.12832	-0.193062	0.0354082	343086	-0.221644	0.0154125
PLEC	T cells CD4 memory activated	117	-7.19548	-0.553867	6.4118e-11	447510	-0.59347	1.13786e-12
PLEC	T cells follicular helper	117	0.309545	0.0286058	0.757457	267264	0.0483405	0.60162
PLEC	T cells regulatory (Tregs)	117	1.33017	0.122055	0.186049	293706	-0.0458131	0.620779
PLEC	T cells gamma delta	117	-1.77713	-0.162122	0.0781455	343373	-0.222665	0.0149333
PLEC	NK cells resting	117	-0.0715687	-0.00661638	0.943067	301356	-0.0730523	0.429252
PLEC	NK cells activated	117	2.23491	0.202343	0.0273219	220394	0.215234	0.0187348
PLEC	Monocytes	117	4.98971	0.418879	2.12565e-06	163664	0.417233	2.35198e-06
PLEC	Macrophages M0	117	6.15906	0.494813	1.06448e-08	157017	0.440902	5.20861e-07
PLEC	Macrophages M2	117	-1.09757	-0.100952	0.274644	296225	-0.0547834	0.554016
PLEC	Dendritic cells resting	117	-1.46009	-0.133772	0.146945	328835	-0.170899	0.0631256
PLEC	Dendritic cells activated	117	0.924723	0.08518	0.357013	286021	-0.01845	0.842139
PLEC	Mast cells resting	117	-0.63098	-0.0582351	0.529284	250916	0.106553	0.248758
PLEC	Mast cells activated	117	2.28285	0.206501	0.0242452	268669	0.0433369	0.639799
PLEC	Eosinophils	117	0.856879	0.0789711	0.393263	242491	0.136552	0.138651
PLEC	Neutrophils	117	-0.287433	-0.0265638	0.774289	288546	-0.0274391	0.766751
