# Supplementary material for: An Integrated Multi-Omics Analysis Identifies Oxeiptosis-Related Biomarkers in Diabetic Retinopathy
Source: Biomedicines. 2025 Nov 15;13(11):2789. doi: 10.3390/biomedicines13112789 (PMC12650381; doi:10.3390/biomedicines13112789)
Supplement: Supplementary file 1 [file biomedicines-13-02789-s001.zip › Table S9.xlsx]

## Sheet: Sheet1
node1	node2
CASP2	hsa-miR-18a-5p
CASP2	hsa-miR-299-3p
CASP2	hsa-miR-296-5p
CASP2	hsa-miR-151a-3p
CASP2	hsa-miR-18b-5p
CASP2	hsa-miR-411-5p
CASP2	hsa-miR-542-3p
CASP2	hsa-miR-219a-2-3p
CASP2	hsa-miR-1286
CASP2	hsa-miR-3179
CASP2	hsa-miR-4761-5p
PLEC	hsa-miR-129-5p
PLEC	hsa-miR-147a
PLEC	hsa-miR-7-5p
PLEC	hsa-miR-214-3p
PLEC	hsa-miR-379-5p
PLEC	hsa-miR-383-5p
PLEC	hsa-miR-326
PLEC	hsa-miR-324-3p
PLEC	hsa-miR-339-5p
PLEC	hsa-miR-485-5p
PLEC	hsa-miR-491-5p
PLEC	hsa-miR-506-3p
PLEC	hsa-miR-641
PLEC	hsa-miR-650
PLEC	hsa-miR-656-3p
PLEC	hsa-miR-129-2-3p
PLEC	hsa-miR-193a-5p
PLEC	hsa-miR-361-3p
PLEC	hsa-miR-330-5p
PLEC	hsa-miR-423-5p
PLEC	hsa-miR-483-5p
PLEC	hsa-miR-574-5p
PLEC	hsa-miR-874-3p
PLEC	hsa-miR-889-3p
PLEC	hsa-miR-877-5p
PLEC	hsa-miR-942-5p
PLEC	hsa-miR-1287-5p
PLEC	hsa-miR-761
PLEC	hsa-miR-3622a-5p
PLEC	hsa-miR-3918
PLEC	hsa-miR-3064-5p
PLEC	hsa-miR-766-5p
PLEC	hsa-miR-1306-5p
PLEC	hsa-miR-6884-5p
hsa-miR-151a-3p	AC005034.3
hsa-miR-151a-3p	AC005538.2
hsa-miR-151a-3p	SCARNA9
hsa-miR-18a-5p	AC093010.2
hsa-miR-18a-5p	KCNQ1OT1
hsa-miR-18a-5p	NEAT1
hsa-miR-18a-5p	LINC02693
hsa-miR-18a-5p	AC145207.5
hsa-miR-18a-5p	XIST
hsa-miR-299-3p	NEAT1
hsa-miR-299-3p	AC016876.2
hsa-miR-299-3p	DSCAM-AS1
hsa-miR-296-5p	MIR34AHG
hsa-miR-296-5p	AL356488.2
hsa-miR-296-5p	NEAT1
hsa-miR-296-5p	AL355075.4
hsa-miR-296-5p	NORAD
hsa-miR-18b-5p	AC093010.2
hsa-miR-18b-5p	KCNQ1OT1
hsa-miR-18b-5p	NEAT1
hsa-miR-18b-5p	LINC02693
hsa-miR-18b-5p	AC145207.5
hsa-miR-18b-5p	XIST
hsa-miR-411-5p	MIAT
hsa-miR-542-3p	NEAT1
hsa-miR-542-3p	AL355075.4
hsa-miR-542-3p	AC016876.2
hsa-miR-542-3p	SNHG16
hsa-miR-219a-2-3p	NORAD
hsa-miR-219a-2-3p	XIST
hsa-miR-1286	AC124068.2
hsa-miR-3179	KCNQ1OT1
hsa-miR-3179	NEAT1
hsa-miR-3179	MALAT1
hsa-miR-3179	AC010542.4
hsa-miR-3179	MIR133A1HG
hsa-miR-3179	AL022157.1
hsa-miR-3179	XIST
hsa-miR-4761-5p	ADAMTSL4-AS1
hsa-miR-4761-5p	XIST
hsa-miR-129-5p	NEAT1
hsa-miR-129-5p	MALAT1
hsa-miR-129-5p	OIP5-AS1
hsa-miR-129-5p	XIST
hsa-miR-147a	NEAT1
hsa-miR-7-5p	KCNQ1OT1
hsa-miR-7-5p	OIP5-AS1
hsa-miR-7-5p	XIST
hsa-miR-7-5p	LINC00632
hsa-miR-214-3p	STAG3L5P-PVRIG2P-PILRB
hsa-miR-214-3p	NEAT1
hsa-miR-214-3p	XIST
hsa-miR-379-5p	NEAT1
hsa-miR-379-5p	SCARNA9
hsa-miR-383-5p	FGD5-AS1
hsa-miR-383-5p	LINC02116
hsa-miR-383-5p	SNHG1
hsa-miR-383-5p	MALAT1
hsa-miR-383-5p	AC126365.1
hsa-miR-326	SNHG3
hsa-miR-326	SNHG12
hsa-miR-326	SNHG1
hsa-miR-326	NEAT1
hsa-miR-326	AL355075.4
hsa-miR-326	AC016876.2
hsa-miR-326	XIST
hsa-miR-324-3p	MIR137HG
hsa-miR-324-3p	NEAT1
hsa-miR-324-3p	MALAT1
hsa-miR-324-3p	NORAD
hsa-miR-339-5p	NEAT1
hsa-miR-485-5p	MIR29B2CHG
hsa-miR-485-5p	AC074117.1
hsa-miR-485-5p	NEAT1
hsa-miR-485-5p	MALAT1
hsa-miR-485-5p	AC005899.4
hsa-miR-485-5p	AC004687.1
hsa-miR-491-5p	H19
hsa-miR-491-5p	NEAT1
hsa-miR-491-5p	MALAT1
hsa-miR-491-5p	AC016876.2
hsa-miR-491-5p	XIST
hsa-miR-506-3p	FGD5-AS1
hsa-miR-506-3p	NEAT1
hsa-miR-506-3p	MALAT1
hsa-miR-506-3p	SNHG16
hsa-miR-506-3p	TMEM147-AS1
hsa-miR-641	AL049795.2
hsa-miR-641	AC099329.1
hsa-miR-641	SNHG1
hsa-miR-641	NEAT1
hsa-miR-641	OIP5-AS1
hsa-miR-641	NORAD
hsa-miR-641	XIST
hsa-miR-641	LINC00632
hsa-miR-650	AC119427.2
hsa-miR-650	NEAT1
hsa-miR-650	AL355075.4
hsa-miR-650	MIR155HG
hsa-miR-656-3p	AL359762.3
hsa-miR-656-3p	NEAT1
hsa-miR-656-3p	NORAD
hsa-miR-656-3p	XIST
hsa-miR-656-3p	Z83843.1
hsa-miR-129-2-3p	AL360012.1
hsa-miR-129-2-3p	NEAT1
hsa-miR-129-2-3p	AL132655.2
hsa-miR-129-2-3p	XIST
hsa-miR-193a-5p	SNHG16
hsa-miR-193a-5p	XIST
hsa-miR-361-3p	SNHG1
hsa-miR-361-3p	NEAT1
hsa-miR-361-3p	MALAT1
hsa-miR-361-3p	AC016876.2
hsa-miR-361-3p	NORAD
hsa-miR-330-5p	SNHG3
hsa-miR-330-5p	SNHG12
hsa-miR-330-5p	SNHG1
hsa-miR-330-5p	NEAT1
hsa-miR-330-5p	AL355075.4
hsa-miR-330-5p	AC016876.2
hsa-miR-330-5p	XIST
hsa-miR-423-5p	AL356488.2
hsa-miR-423-5p	H19
hsa-miR-423-5p	NEAT1
hsa-miR-423-5p	AC009133.5
hsa-miR-423-5p	MIR663AHG
hsa-miR-423-5p	MIRLET7BHG
hsa-miR-423-5p	XIST
hsa-miR-483-5p	NEAT1
hsa-miR-574-5p	SNHG7
hsa-miR-574-5p	NEAT1
hsa-miR-574-5p	XIST
hsa-miR-874-3p	AC006064.5
hsa-miR-874-3p	MIRLET7BHG
hsa-miR-889-3p	NEAT1
hsa-miR-889-3p	NORAD
hsa-miR-889-3p	XIST
hsa-miR-877-5p	NEAT1
hsa-miR-877-5p	LINC00910
hsa-miR-877-5p	SNHG16
hsa-miR-877-5p	XIST
hsa-miR-942-5p	LINC01409
hsa-miR-942-5p	NEAT1
hsa-miR-942-5p	MALAT1
hsa-miR-942-5p	AC007952.4
hsa-miR-942-5p	NORAD
hsa-miR-942-5p	XIST
hsa-miR-1287-5p	AL049543.1
hsa-miR-1287-5p	NEAT1
hsa-miR-1287-5p	MALAT1
hsa-miR-1287-5p	MIR17HG
hsa-miR-761	STAG3L5P-PVRIG2P-PILRB
hsa-miR-761	NEAT1
hsa-miR-761	XIST
hsa-miR-3622a-5p	NEAT1
hsa-miR-3622a-5p	MALAT1
hsa-miR-3622a-5p	NORAD
hsa-miR-3622a-5p	XIST
hsa-miR-3918	AL356488.2
hsa-miR-3918	SNHG1
hsa-miR-3918	NEAT1
hsa-miR-3918	AC008738.7
hsa-miR-3064-5p	MIR194-2HG
hsa-miR-3064-5p	MALAT1
hsa-miR-3064-5p	ARHGAP27P1-BPTFP1-KPNA2P3
hsa-miR-3064-5p	XIST
hsa-miR-766-5p	FGD5-AS1
hsa-miR-766-5p	SNHG15
hsa-miR-766-5p	RMRP
hsa-miR-766-5p	NEAT1
hsa-miR-766-5p	SNHG29
hsa-miR-766-5p	Z95331.1
hsa-miR-766-5p	XIST
hsa-miR-1306-5p	LINC01963
hsa-miR-1306-5p	DANCR
hsa-miR-1306-5p	NEAT1
hsa-miR-1306-5p	AL355075.4
hsa-miR-6884-5p	MIR29B2CHG
hsa-miR-6884-5p	AC074117.1
hsa-miR-6884-5p	NEAT1
hsa-miR-6884-5p	MALAT1
hsa-miR-6884-5p	AC005899.4
hsa-miR-6884-5p	AC004687.1
hsa-miR-6884-5p	XIST
